# Supplementary material for: Structural signatures in EPR3 define a unique class of plant carbohydrate receptors
Source: Nat Commun. 2020 Jul 30;11:3797. doi: 10.1038/s41467-020-17568-9 (PMC7392887; doi:10.1038/s41467-020-17568-9)
Supplement: Supplementary file 4 — Source Data [file 41467_2020_17568_MOESM4_ESM.xlsx]

## Sheet: Fig.3a
Figure 3a
s	log(I)	Crystal	Crystal + missing residues
0		-1.71636	-1.71393
0.002		-1.71669	-1.71428
0.004		-1.71766	-1.71529
0.006		-1.71929	-1.71697
0.008		-1.72155	-1.71932
0.01		-1.72444	-1.72232
0.0105675	-1.70383	-1.72538	-1.7233
0.0108442	-1.74394	-1.72587	-1.72379
0.0111208	-1.72312	-1.72636	-1.72429
0.0113975	-1.71547	-1.72686	-1.72481
0.0116741	-1.71546	-1.72738	-1.72534
0.0119507	-1.72731	-1.72791	-1.72588
0.0122274	-1.7205	-1.72845	-1.72644
0.012504	-1.71095	-1.729	-1.72701
0.0127806	-1.71119	-1.72956	-1.72759
0.0130573	-1.73006	-1.73013	-1.72818
0.0133339	-1.71549	-1.73072	-1.72879
0.0136106	-1.71275	-1.73132	-1.72941
0.0138872	-1.70686	-1.73193	-1.73004
0.0141638	-1.71812	-1.73255	-1.73069
0.0144405	-1.71972	-1.73318	-1.73134
0.0147171	-1.73487	-1.73383	-1.73201
0.0149937	-1.70651	-1.73448	-1.73269
0.0152704	-1.74011	-1.73515	-1.73338
0.015547	-1.70793	-1.73583	-1.73409
0.0158236	-1.71706	-1.73652	-1.7348
0.0161003	-1.70792	-1.73722	-1.73552
0.0163769	-1.71302	-1.73794	-1.73626
0.0166536	-1.72494	-1.73866	-1.73701
0.0169302	-1.73944	-1.7394	-1.73776
0.0172068	-1.72788	-1.74015	-1.73853
0.0174835	-1.73202	-1.74091	-1.73932
0.0177601	-1.7137	-1.74168	-1.74011
0.0180367	-1.72912	-1.74246	-1.74092
0.0183134	-1.73498	-1.74326	-1.74174
0.01859	-1.74394	-1.74407	-1.74258
0.0188667	-1.74076	-1.74489	-1.74342
0.0191433	-1.73393	-1.74572	-1.74428
0.0194199	-1.73269	-1.74656	-1.74515
0.0196966	-1.74461	-1.74741	-1.74603
0.0199732	-1.72842	-1.74827	-1.74693
0.0202498	-1.73129	-1.74915	-1.74783
0.0205265	-1.73815	-1.75003	-1.74874
0.0208031	-1.75083	-1.75092	-1.74967
0.0210798	-1.74061	-1.75183	-1.75061
0.0213564	-1.73561	-1.75275	-1.75155
0.021633	-1.73034	-1.75368	-1.75251
0.0219097	-1.73232	-1.75462	-1.75348
0.0221863	-1.74934	-1.75558	-1.75447
0.0224629	-1.74615	-1.75655	-1.75546
0.0227396	-1.75435	-1.75752	-1.75646
0.0230162	-1.74678	-1.75851	-1.75748
0.0232928	-1.76132	-1.75952	-1.7585
0.0235695	-1.7513	-1.76053	-1.75954
0.0238461	-1.76097	-1.76155	-1.76059
0.0241228	-1.75553	-1.76258	-1.76165
0.0243994	-1.75463	-1.76362	-1.76272
0.024676	-1.75746	-1.76467	-1.7638
0.0249527	-1.76237	-1.76573	-1.7649
0.0252293	-1.75203	-1.7668	-1.766
0.0255059	-1.74773	-1.76789	-1.76712
0.0257826	-1.76924	-1.76898	-1.76825
0.0260592	-1.76976	-1.77009	-1.76939
0.0263359	-1.77371	-1.7712	-1.77054
0.0266125	-1.7555	-1.77233	-1.7717
0.0268891	-1.76994	-1.77346	-1.77288
0.0271658	-1.76424	-1.77461	-1.77406
0.0274424	-1.76724	-1.77577	-1.77525
0.027719	-1.76486	-1.77694	-1.77645
0.0279957	-1.76762	-1.77812	-1.77766
0.0282723	-1.76749	-1.77931	-1.77888
0.028549	-1.77268	-1.78051	-1.78011
0.0288256	-1.77525	-1.78172	-1.78135
0.0291022	-1.77158	-1.78293	-1.7826
0.0293789	-1.77295	-1.78416	-1.78386
0.0296555	-1.7823	-1.7854	-1.78513
0.0299321	-1.78072	-1.78665	-1.78641
0.0302088	-1.7814	-1.7879	-1.7877
0.0304854	-1.78384	-1.78917	-1.789
0.0307621	-1.76855	-1.79044	-1.79031
0.0310387	-1.78066	-1.79173	-1.79163
0.0313153	-1.78479	-1.79303	-1.79296
0.031592	-1.79001	-1.79433	-1.7943
0.0318686	-1.79546	-1.79565	-1.79565
0.0321452	-1.79567	-1.79698	-1.797
0.0324219	-1.79002	-1.79832	-1.79837
0.0326985	-1.77642	-1.79966	-1.79975
0.0329751	-1.78889	-1.80102	-1.80114
0.0332518	-1.79194	-1.80239	-1.80253
0.0335284	-1.80184	-1.80376	-1.80394
0.0338051	-1.79313	-1.80515	-1.80536
0.0340817	-1.79678	-1.80654	-1.80678
0.0343583	-1.81461	-1.80794	-1.80822
0.034635	-1.80382	-1.80935	-1.80967
0.0349116	-1.80685	-1.81077	-1.81112
0.0351882	-1.80395	-1.8122	-1.81258
0.0354649	-1.80262	-1.81364	-1.81405
0.0357415	-1.8144	-1.81508	-1.81553
0.0360182	-1.81293	-1.81654	-1.81702
0.0362948	-1.81912	-1.81801	-1.81852
0.0365714	-1.81052	-1.81948	-1.82003
0.0368481	-1.80891	-1.82096	-1.82154
0.0371247	-1.82619	-1.82245	-1.82306
0.0374013	-1.81785	-1.82396	-1.8246
0.037678	-1.82137	-1.82546	-1.82614
0.0379546	-1.82043	-1.82698	-1.82769
0.0382313	-1.82215	-1.82851	-1.82924
0.0385079	-1.83478	-1.83005	-1.83081
0.0387845	-1.82354	-1.83159	-1.83238
0.0390612	-1.82981	-1.83314	-1.83397
0.0393378	-1.83484	-1.8347	-1.83556
0.0396144	-1.82953	-1.83627	-1.83715
0.0398911	-1.81971	-1.83785	-1.83876
0.0401677	-1.83475	-1.83943	-1.84038
0.0404443	-1.8288	-1.84102	-1.842
0.040721	-1.83612	-1.84262	-1.84363
0.0409976	-1.83033	-1.84423	-1.84527
0.0412743	-1.84312	-1.84585	-1.84691
0.0415509	-1.83757	-1.84748	-1.84857
0.0418275	-1.84267	-1.84911	-1.85023
0.0421042	-1.84217	-1.85075	-1.8519
0.0423808	-1.85847	-1.8524	-1.85357
0.0426574	-1.84872	-1.85406	-1.85526
0.0429341	-1.87116	-1.85572	-1.85695
0.0432107	-1.85746	-1.85739	-1.85865
0.0434874	-1.85706	-1.85908	-1.86036
0.043764	-1.85703	-1.86076	-1.86207
0.0440406	-1.8601	-1.86246	-1.86379
0.0443173	-1.86458	-1.86416	-1.86552
0.0445939	-1.85917	-1.86587	-1.86726
0.0448705	-1.85717	-1.86759	-1.869
0.0451472	-1.8645	-1.86932	-1.87075
0.0454238	-1.87294	-1.87105	-1.87251
0.0457005	-1.87382	-1.87279	-1.87427
0.0459771	-1.86025	-1.87454	-1.87604
0.0462537	-1.87178	-1.87629	-1.87782
0.0465304	-1.87197	-1.87805	-1.8796
0.046807	-1.87907	-1.87982	-1.88139
0.0470836	-1.87131	-1.8816	-1.88319
0.0473603	-1.87852	-1.88338	-1.885
0.0476369	-1.88928	-1.88517	-1.88681
0.0479135	-1.89556	-1.88697	-1.88862
0.0481902	-1.8986	-1.88877	-1.89045
0.0484668	-1.89078	-1.89058	-1.89228
0.0487435	-1.8923	-1.8924	-1.89412
0.0490201	-1.90583	-1.89422	-1.89596
0.0492967	-1.90729	-1.89606	-1.89781
0.0495734	-1.90021	-1.89789	-1.89966
0.04985	-1.89303	-1.89974	-1.90152
0.0501266	-1.90373	-1.90159	-1.90339
0.0504033	-1.90971	-1.90344	-1.90526
0.0506799	-1.91078	-1.90531	-1.90714
0.0509566	-1.89513	-1.90718	-1.90903
0.0512332	-1.90172	-1.90905	-1.91092
0.0515098	-1.9146	-1.91094	-1.91282
0.0517865	-1.91628	-1.91283	-1.91472
0.0520631	-1.90743	-1.91472	-1.91663
0.0523397	-1.92377	-1.91663	-1.91854
0.0526164	-1.91904	-1.91853	-1.92047
0.052893	-1.91522	-1.92045	-1.92239
0.0531697	-1.91869	-1.92237	-1.92433
0.0534463	-1.92803	-1.9243	-1.92626
0.0537229	-1.92489	-1.92623	-1.92821
0.0539996	-1.93182	-1.92817	-1.93015
0.0542762	-1.93357	-1.93011	-1.93211
0.0545528	-1.92984	-1.93206	-1.93407
0.0548295	-1.92776	-1.93402	-1.93603
0.0551061	-1.93319	-1.93598	-1.938
0.0553827	-1.94586	-1.93795	-1.93998
0.0556594	-1.93884	-1.93993	-1.94196
0.055936	-1.93815	-1.9419	-1.94395
0.0562127	-1.94479	-1.94389	-1.94594
0.0564893	-1.94705	-1.94589	-1.94793
0.0567659	-1.94059	-1.94788	-1.94994
0.0570426	-1.95038	-1.94988	-1.95194
0.0573192	-1.94849	-1.95189	-1.95395
0.0575958	-1.9551	-1.95391	-1.95597
0.0578725	-1.95511	-1.95593	-1.95799
0.0581491	-1.95864	-1.95795	-1.96002
0.0584258	-1.96951	-1.95998	-1.96205
0.0587024	-1.96421	-1.96202	-1.96409
0.058979	-1.96728	-1.96406	-1.96613
0.0592557	-1.96152	-1.96611	-1.96817
0.0595323	-1.96052	-1.96816	-1.97022
0.0598089	-1.97217	-1.97022	-1.97228
0.0600856	-1.97294	-1.97228	-1.97434
0.0603622	-1.9686	-1.97435	-1.97641
0.0606389	-1.96561	-1.97643	-1.97848
0.0609155	-1.97671	-1.97851	-1.98055
0.0611921	-1.9766	-1.98059	-1.98263
0.0614688	-1.99523	-1.98268	-1.98472
0.0617454	-1.9945	-1.98478	-1.9868
0.062022	-2.00107	-1.98688	-1.9889
0.0622987	-1.98412	-1.98898	-1.991
0.0625753	-1.98046	-1.99109	-1.9931
0.0628519	-1.99919	-1.99321	-1.99521
0.0631286	-2.00384	-1.99533	-1.99732
0.0634052	-2.00538	-1.99746	-1.99943
0.0636819	-1.99441	-1.99959	-2.00155
0.0639585	-1.99818	-2.00173	-2.00368
0.0642351	-2.00188	-2.00387	-2.00581
0.0645118	-2.00826	-2.00601	-2.00795
0.0647884	-2.01829	-2.00817	-2.01008
0.065065	-2.02092	-2.01032	-2.01223
0.0653417	-2.01248	-2.01249	-2.01438
0.0656183	-2.01583	-2.01465	-2.01653
0.065895	-2.01733	-2.01682	-2.01868
0.0661716	-2.03038	-2.019	-2.02085
0.0664482	-2.01945	-2.02118	-2.02301
0.0667249	-2.02588	-2.02337	-2.02518
0.0670015	-2.02579	-2.02556	-2.02736
0.0672781	-2.02825	-2.02776	-2.02953
0.0675548	-2.03971	-2.02996	-2.03172
0.0678314	-2.04129	-2.03217	-2.0339
0.0681081	-2.04614	-2.03438	-2.0361
0.0683847	-2.04127	-2.0366	-2.03829
0.0686613	-2.03892	-2.03882	-2.04049
0.068938	-2.0463	-2.04105	-2.0427
0.0692146	-2.06413	-2.04328	-2.04491
0.0694912	-2.04605	-2.04551	-2.04712
0.0697679	-2.05654	-2.04776	-2.04934
0.0700445	-2.05823	-2.05	-2.05157
0.0703211	-2.04972	-2.05225	-2.05379
0.0705978	-2.06445	-2.05451	-2.05603
0.0708744	-2.06702	-2.05677	-2.05826
0.0711511	-2.05559	-2.05904	-2.0605
0.0714277	-2.06527	-2.06131	-2.06275
0.0717043	-2.07246	-2.06359	-2.065
0.071981	-2.06997	-2.06587	-2.06725
0.0722576	-2.06163	-2.06816	-2.06951
0.0725342	-2.06679	-2.07045	-2.07178
0.0728109	-2.07922	-2.07275	-2.07404
0.0730875	-2.08109	-2.07505	-2.07632
0.0733642	-2.07487	-2.07735	-2.07859
0.0736408	-2.07833	-2.07967	-2.08088
0.0739174	-2.08879	-2.08198	-2.08316
0.0741941	-2.09069	-2.0843	-2.08546
0.0744707	-2.07303	-2.08663	-2.08775
0.0747473	-2.08786	-2.08896	-2.09005
0.075024	-2.09386	-2.0913	-2.09236
0.0753006	-2.09749	-2.09364	-2.09467
0.0755773	-2.0996	-2.09599	-2.09698
0.0758539	-2.11996	-2.09835	-2.0993
0.0761305	-2.1133	-2.1007	-2.10163
0.0764072	-2.10664	-2.10307	-2.10396
0.0766838	-2.12003	-2.10544	-2.10629
0.0769604	-2.11125	-2.10781	-2.10863
0.0772371	-2.12264	-2.11019	-2.11098
0.0775137	-2.11449	-2.11258	-2.11332
0.0777903	-2.12264	-2.11497	-2.11568
0.078067	-2.12553	-2.11736	-2.11804
0.0783436	-2.12562	-2.11976	-2.1204
0.0786203	-2.1172	-2.12217	-2.12277
0.0788969	-2.12549	-2.12458	-2.12515
0.0791735	-2.14911	-2.127	-2.12753
0.0794502	-2.13209	-2.12942	-2.12991
0.0797268	-2.12829	-2.13185	-2.1323
0.0800034	-2.1447	-2.13428	-2.1347
0.0802801	-2.14542	-2.13672	-2.1371
0.0805567	-2.15153	-2.13917	-2.13951
0.0808334	-2.13784	-2.14162	-2.14192
0.08111	-2.14526	-2.14408	-2.14434
0.0813866	-2.15108	-2.14654	-2.14676
0.0816633	-2.14986	-2.14901	-2.14919
0.0819399	-2.16533	-2.15148	-2.15162
0.0822165	-2.15856	-2.15396	-2.15406
0.0824932	-2.16751	-2.15645	-2.15651
0.0827698	-2.16445	-2.15894	-2.15896
0.0830465	-2.17807	-2.16144	-2.16141
0.0833231	-2.16592	-2.16394	-2.16388
0.0835997	-2.1835	-2.16645	-2.16634
0.0838764	-2.16979	-2.16897	-2.16882
0.084153	-2.17711	-2.17149	-2.1713
0.0844296	-2.17722	-2.17401	-2.17379
0.0847063	-2.18372	-2.17655	-2.17628
0.0849829	-2.19244	-2.17909	-2.17878
0.0852595	-2.19751	-2.18163	-2.18128
0.0855362	-2.19436	-2.18419	-2.18379
0.0858128	-2.19857	-2.18675	-2.18631
0.0860895	-2.20812	-2.18931	-2.18883
0.0863661	-2.19731	-2.19188	-2.19136
0.0866427	-2.2134	-2.19446	-2.1939
0.0869194	-2.19884	-2.19705	-2.19644
0.087196	-2.1892	-2.19964	-2.19899
0.0874726	-2.20692	-2.20223	-2.20154
0.0877493	-2.20837	-2.20484	-2.20411
0.0880259	-2.21474	-2.20745	-2.20668
0.0883026	-2.22599	-2.21007	-2.20925
0.0885792	-2.22532	-2.21269	-2.21183
0.0888558	-2.22757	-2.21532	-2.21442
0.0891325	-2.23117	-2.21796	-2.21702
0.0894091	-2.23061	-2.22061	-2.21962
0.0896857	-2.23799	-2.22326	-2.22223
0.0899624	-2.23045	-2.22592	-2.22485
0.090239	-2.25118	-2.22858	-2.22747
0.0905157	-2.25053	-2.23126	-2.2301
0.0907923	-2.24494	-2.23394	-2.23274
0.0910689	-2.25839	-2.23662	-2.23539
0.0913456	-2.24456	-2.23932	-2.23804
0.0916222	-2.24538	-2.24202	-2.2407
0.0918988	-2.25161	-2.24473	-2.24337
0.0921755	-2.26555	-2.24744	-2.24604
0.0924521	-2.266	-2.25017	-2.24873
0.0927287	-2.26222	-2.2529	-2.25142
0.0930054	-2.27698	-2.25564	-2.25412
0.093282	-2.26894	-2.25838	-2.25682
0.0935587	-2.27073	-2.26114	-2.25954
0.0938353	-2.28391	-2.2639	-2.26226
0.0941119	-2.27272	-2.26667	-2.26499
0.0943886	-2.27416	-2.26945	-2.26772
0.0946652	-2.28915	-2.27223	-2.27047
0.0949418	-2.28827	-2.27502	-2.27322
0.0952185	-2.29424	-2.27782	-2.27598
0.0954951	-2.30181	-2.28063	-2.27875
0.0957718	-2.29579	-2.28345	-2.28153
0.0960484	-2.29864	-2.28627	-2.28432
0.096325	-2.30229	-2.28911	-2.28711
0.0966017	-2.3142	-2.29195	-2.28992
0.0968783	-2.30395	-2.2948	-2.29273
0.0971549	-2.3193	-2.29765	-2.29555
0.0974316	-2.30481	-2.30052	-2.29838
0.0977082	-2.33025	-2.30339	-2.30121
0.0979849	-2.32287	-2.30627	-2.30406
0.0982615	-2.32661	-2.30917	-2.30691
0.0985381	-2.33129	-2.31206	-2.30978
0.0988148	-2.32995	-2.31497	-2.31265
0.0990914	-2.34407	-2.31789	-2.31553
0.099368	-2.32865	-2.32081	-2.31842
0.0996447	-2.33484	-2.32375	-2.32132
0.0999213	-2.33702	-2.32669	-2.32423
0.100198	-2.33089	-2.32964	-2.32715
0.100475	-2.34384	-2.3326	-2.33008
0.100751	-2.35047	-2.33557	-2.33301
0.101028	-2.34187	-2.33855	-2.33596
0.101304	-2.36428	-2.34153	-2.33891
0.101581	-2.34497	-2.34453	-2.34188
0.101858	-2.35621	-2.34754	-2.34485
0.102134	-2.35843	-2.35054	-2.34783
0.102411	-2.38393	-2.35357	-2.35083
0.102688	-2.35492	-2.35661	-2.35383
0.102964	-2.37965	-2.35964	-2.35684
0.103241	-2.36884	-2.36269	-2.35986
0.103518	-2.37225	-2.36576	-2.3629
0.103794	-2.37746	-2.36882	-2.36593
0.104071	-2.37341	-2.3719	-2.36899
0.104348	-2.38553	-2.375	-2.37206
0.104624	-2.40513	-2.37809	-2.37512
0.104901	-2.38715	-2.3812	-2.37821
0.105177	-2.3992	-2.38431	-2.38129
0.105454	-2.42353	-2.38744	-2.3844
0.105731	-2.39249	-2.39058	-2.38751
0.106007	-2.41029	-2.39372	-2.39063
0.106284	-2.40055	-2.39688	-2.39376
0.106561	-2.40492	-2.40005	-2.39691
0.106837	-2.42402	-2.40322	-2.40006
0.107114	-2.40231	-2.40641	-2.40322
0.107391	-2.42665	-2.40961	-2.4064
0.107667	-2.43062	-2.4128	-2.40958
0.107944	-2.42013	-2.41602	-2.41278
0.10822	-2.42746	-2.41924	-2.41598
0.108497	-2.45394	-2.42248	-2.4192
0.108774	-2.42418	-2.42573	-2.42243
0.10905	-2.45981	-2.42898	-2.42566
0.109327	-2.44846	-2.43225	-2.42891
0.109604	-2.42624	-2.43553	-2.43218
0.10988	-2.43904	-2.43881	-2.43544
0.110157	-2.44087	-2.44211	-2.43872
0.110434	-2.4704	-2.44542	-2.44202
0.11071	-2.45767	-2.44873	-2.44532
0.110987	-2.48755	-2.45206	-2.44863
0.111263	-2.46862	-2.45539	-2.45195
0.11154	-2.45412	-2.45875	-2.45529
0.111817	-2.4991	-2.46211	-2.45864
0.112093	-2.49017	-2.46547	-2.46199
0.11237	-2.48619	-2.46885	-2.46537
0.112647	-2.48966	-2.47225	-2.46875
0.112923	-2.4791	-2.47564	-2.47214
0.1132	-2.48586	-2.47906	-2.47554
0.113477	-2.50664	-2.48249	-2.47896
0.113753	-2.50255	-2.48591	-2.48238
0.11403	-2.49532	-2.48936	-2.48582
0.114306	-2.50206	-2.49281	-2.48926
0.114583	-2.50854	-2.49628	-2.49272
0.11486	-2.51332	-2.49976	-2.4962
0.115136	-2.50292	-2.50324	-2.49967
0.115413	-2.51327	-2.50674	-2.50317
0.11569	-2.51551	-2.51025	-2.50668
0.115966	-2.51772	-2.51377	-2.51019
0.116243	-2.51954	-2.5173	-2.51372
0.11652	-2.54801	-2.52085	-2.51727
0.116796	-2.55669	-2.52439	-2.52081
0.117073	-2.51486	-2.52796	-2.52438
0.117349	-2.54643	-2.53152	-2.52795
0.117626	-2.57033	-2.53511	-2.53154
0.117903	-2.56412	-2.53871	-2.53514
0.118179	-2.56933	-2.54231	-2.53874
0.118456	-2.57375	-2.54593	-2.54236
0.118733	-2.5569	-2.54957	-2.546
0.119009	-2.55158	-2.5532	-2.54964
0.119286	-2.55198	-2.55685	-2.5533
0.119563	-2.58437	-2.56052	-2.55697
0.119839	-2.60796	-2.56419	-2.56064
0.120116	-2.56772	-2.56787	-2.56434
0.120392	-2.58384	-2.57156	-2.56803
0.120669	-2.59371	-2.57527	-2.57175
0.120946	-2.58243	-2.57899	-2.57548
0.121222	-2.57475	-2.58271	-2.57921
0.121499	-2.59821	-2.58646	-2.58296
0.121776	-2.61381	-2.59021	-2.58673
0.122052	-2.60902	-2.59396	-2.59049
0.122329	-2.61568	-2.59774	-2.59428
0.122606	-2.59354	-2.60153	-2.59808
0.122882	-2.58113	-2.60532	-2.60188
0.123159	-2.61378	-2.60913	-2.60571
0.123435	-2.64118	-2.61293	-2.60953
0.123712	-2.61505	-2.61677	-2.61338
0.123989	-2.64551	-2.62061	-2.61724
0.124265	-2.63646	-2.62445	-2.6211
0.124542	-2.612	-2.62832	-2.62498
0.124819	-2.64295	-2.63219	-2.62887
0.125095	-2.60879	-2.63606	-2.63276
0.125372	-2.62506	-2.63996	-2.63668
0.125649	-2.6251	-2.64387	-2.64061
0.125925	-2.65214	-2.64778	-2.64454
0.126202	-2.67147	-2.65171	-2.64849
0.126478	-2.63487	-2.65564	-2.65244
0.126755	-2.67589	-2.65959	-2.65641
0.127032	-2.65724	-2.66355	-2.6604
0.127308	-2.65458	-2.66751	-2.66438
0.127585	-2.65483	-2.6715	-2.66839
0.127862	-2.69047	-2.67549	-2.67241
0.128138	-2.67388	-2.67948	-2.67643
0.128415	-2.67647	-2.6835	-2.68048
0.128692	-2.69003	-2.68753	-2.68453
0.128968	-2.72521	-2.69155	-2.68858
0.129245	-2.68624	-2.6956	-2.69266
0.129521	-2.70109	-2.69965	-2.69673
0.129798	-2.69797	-2.70372	-2.70083
0.130075	-2.7171	-2.7078	-2.70494
0.130351	-2.71135	-2.71187	-2.70905
0.130628	-2.7025	-2.71597	-2.71318
0.130905	-2.74114	-2.72008	-2.71733
0.131181	-2.7259	-2.72419	-2.72147
0.131458	-2.69984	-2.72832	-2.72563
0.131735	-2.74663	-2.73247	-2.72981
0.132011	-2.69266	-2.7366	-2.73398
0.132288	-2.72752	-2.74077	-2.73818
0.132564	-2.72042	-2.74492	-2.74237
0.132841	-2.78819	-2.74911	-2.74659
0.133118	-2.77589	-2.7533	-2.75082
0.133394	-2.74073	-2.75749	-2.75504
0.133671	-2.73412	-2.7617	-2.75929
0.133948	-2.77292	-2.76592	-2.76355
0.134224	-2.72554	-2.77014	-2.76781
0.134501	-2.7538	-2.77438	-2.77209
0.134778	-2.7723	-2.77863	-2.77638
0.135054	-2.77744	-2.78287	-2.78067
0.135331	-2.80383	-2.78714	-2.78498
0.135607	-2.76756	-2.79141	-2.78929
0.135884	-2.75327	-2.7957	-2.79362
0.136161	-2.78239	-2.79999	-2.79796
0.136437	-2.7734	-2.80429	-2.8023
0.136714	-2.8084	-2.8086	-2.80665
0.136991	-2.79792	-2.81293	-2.81102
0.137267	-2.80361	-2.81724	-2.81539
0.137544	-2.80826	-2.82159	-2.81978
0.137821	-2.80579	-2.82594	-2.82418
0.138097	-2.80903	-2.83028	-2.82857
0.138374	-2.81596	-2.83465	-2.83298
0.13865	-2.83571	-2.83901	-2.83739
0.138927	-2.8083	-2.8434	-2.84182
0.139204	-2.78589	-2.84779	-2.84627
0.13948	-2.87386	-2.85218	-2.8507
0.139757	-2.83541	-2.85659	-2.85516
0.140034	-2.83616	-2.86101	-2.85963
0.14031	-2.83932	-2.86541	-2.86409
0.140587	-2.81338	-2.86985	-2.86858
0.140864	-2.83133	-2.87429	-2.87307
0.14114	-2.83567	-2.87872	-2.87756
0.141417	-2.83333	-2.88318	-2.88207
0.141694	-2.8351	-2.88764	-2.88658
0.14197	-2.86859	-2.8921	-2.89109
0.142247	-2.87516	-2.89658	-2.89563
0.142523	-2.85304	-2.90104	-2.90015
0.1428	-2.8505	-2.90554	-2.9047
0.143077	-2.86389	-2.91003	-2.90925
0.143353	-2.91048	-2.91452	-2.9138
0.14363	-2.89791	-2.91904	-2.91836
0.143907	-2.88934	-2.92356	-2.92294
0.144183	-2.84755	-2.92806	-2.9275
0.14446	-2.9112	-2.93259	-2.93209
0.144737	-2.89407	-2.93713	-2.93669
0.145013	-2.86096	-2.94166	-2.94127
0.14529	-2.85837	-2.9462	-2.94588
0.145566	-2.90713	-2.95074	-2.95048
0.145843	-2.88567	-2.9553	-2.9551
0.14612	-2.92195	-2.95986	-2.95972
0.146396	-2.90536	-2.96442	-2.96433
0.146673	-2.8879	-2.96899	-2.96897
0.14695	-2.91498	-2.97357	-2.97361
0.147226	-2.93624	-2.97814	-2.97823
0.147503	-2.9331	-2.98272	-2.98288
0.14778	-2.95932	-2.98732	-2.98754
0.148056	-2.93251	-2.9919	-2.99218
0.148333	-2.94017	-2.9965	-2.99684
0.148609	-2.95409	-3.00109	-3.00149
0.148886	-2.99123	-3.0057	-3.00616
0.149163	-2.9874	-3.01031	-3.01084
0.149439	-2.98041	-3.01491	-3.0155
0.149716	-2.98808	-3.01952	-3.02018
0.149993	-3.00307	-3.02414	-3.02487
0.150269	-2.98318	-3.02875	-3.02954
0.150546	-3.07888	-3.03338	-3.03423
0.150823	-2.91196	-3.03801	-3.03892
0.151099	-3.03524	-3.04262	-3.0436
0.151376	-2.99389	-3.04725	-3.0483
0.151652	-3.03734	-3.05187	-3.05298
0.151929	-3.01231	-3.05651	-3.05768
0.152206	-2.98687	-3.06115	-3.06238
0.152482	-3.04525	-3.06577	-3.06707
0.152759	-3.03266	-3.07041	-3.07178
0.153036	-3.0297	-3.07505	-3.07648
0.153312	-3.01831	-3.07967	-3.08117
0.153589	-3.12324	-3.08432	-3.08588
0.153866	-3.03599	-3.08896	-3.09059
0.154142	-3.03503	-3.09358	-3.09528
0.154419	-3.01502	-3.09823	-3.09998
0.154695	-3.0364	-3.10285	-3.10467
0.154972	-3.04879	-3.10749	-3.10938
0.155249	-3.0395	-3.11213	-3.11408
0.155525	-3.04026	-3.11675	-3.11877
0.155802	-2.98942	-3.12139	-3.12347
0.156079	-3.0588	-3.12603	-3.12817
0.156355	-3.0557	-3.13064	-3.13285
0.156632	-3.05128	-3.13528	-3.13754
0.156909	-3.1339	-3.13991	-3.14224
0.157185	-3.12219	-3.14452	-3.14691
0.157462	-3.05901	-3.14914	-3.1516
0.157738	-3.06027	-3.15375	-3.15626
0.158015	-3.10054	-3.15836	-3.16095
0.158292	-3.09824	-3.16298	-3.16562
0.158568	-3.0651	-3.16757	-3.17028
0.158845	-3.08825	-3.17218	-3.17494
0.159122	-3.14263	-3.17678	-3.17961
0.159398	-3.12692	-3.18136	-3.18425
0.159675	-3.09926	-3.18595	-3.1889
0.159952	-3.14852	-3.19054	-3.19355
0.160228	-3.07222	-3.19511	-3.19817
0.160505	-3.14035	-3.19968	-3.20281
0.160781	-3.09597	-3.20424	-3.20742
0.161058	-3.07726	-3.2088	-3.21204
0.161335	-3.13569	-3.21336	-3.21666
0.161611	-3.13274	-3.21789	-3.22125
0.161888	-3.18113	-3.22244	-3.22585
0.162165	-3.15793	-3.22698	-3.23044
0.162441	-3.15203	-3.23149	-3.23501
0.162718	-3.17396	-3.23601	-3.23958
0.162995	-3.16801	-3.24053	-3.24415
0.163271	-3.14016	-3.24502	-3.24869
0.163548	-3.1193	-3.24951	-3.25324
0.163824	-3.08971	-3.25398	-3.25776
0.164101	-3.19555	-3.25846	-3.26229
0.164378	-3.13399	-3.26293	-3.2668
0.164654	-3.15333	-3.26737	-3.27129
0.164931	-3.11923	-3.27182	-3.27579
0.165208	-3.2608	-3.27626	-3.28027
0.165484	-3.25076	-3.28067	-3.28473
0.165761	-3.20831	-3.28509	-3.28919
0.166038	-3.20989	-3.28949	-3.29363
0.166314	-3.21592	-3.29387	-3.29805
0.166591	-3.10639	-3.29825	-3.30247
0.166867	-3.27158	-3.30261	-3.30687
0.167144	-3.21592	-3.30696	-3.31126
0.167421	-3.13789	-3.31131	-3.31564
0.167697	-3.3258	-3.31562	-3.31999
0.167974	-3.21223	-3.31994	-3.32434
0.168251	-3.17788	-3.32424	-3.32867
0.168527	-3.24863	-3.32852	-3.33298
0.168804	-3.25501	-3.33279	-3.33728
0.169081	-3.26806	-3.33705	-3.34157
0.169357	-3.27628	-3.34129	-3.34582
0.169634	-3.32512	-3.34552	-3.35008
0.16991	-3.1112	-3.34972	-3.3543
0.170187	-3.17619	-3.35392	-3.35852
0.170464	-3.1853	-3.3581	-3.36272
0.17074	-3.33785	-3.36225	-3.36689
0.171017	-3.29516	-3.3664	-3.37105
0.171294	-3.35747	-3.37054	-3.37519
0.17157	-3.25701	-3.37464	-3.3793
0.171847	-3.27632	-3.37873	-3.38341
0.172124	-3.30559	-3.38281	-3.3875
0.1724	-3.36742	-3.38686	-3.39155
0.172677	-3.24283	-3.3909	-3.39559
0.172953	-3.36345	-3.39491	-3.3996
0.17323	-3.33573	-3.39892	-3.4036
0.173507	-3.31087	-3.4029	-3.40759
0.173783	-3.34575	-3.40685	-3.41153
0.17406	-3.30797	-3.4108	-3.41547
0.174337	-3.33702	-3.41473	-3.41938
0.174613	-3.29508	-3.41862	-3.42326
0.17489	-3.35	-3.4225	-3.42713
0.175167	-3.39308	-3.42637	-3.43097
0.175443	-3.27374	-3.43019	-3.43478
0.17572	-3.37481	-3.43402	-3.43857
0.175996	-3.32748	-3.4378	-3.44233
0.176273	-3.41612	-3.44158	-3.44608
0.17655	-3.32507	-3.44533	-3.4498
0.176826	-3.325	-3.44905	-3.45348
0.177103	-3.24331	-3.45276	-3.45715
0.17738	-3.31385	-3.45644	-3.4608
0.177656	-3.27268	-3.46009	-3.4644
0.177933	-3.46479	-3.46373	-3.46799
0.17821	-3.59037	-3.46734	-3.47156
0.178486	-3.4385	-3.47092	-3.47508
0.178763	-3.36446	-3.47448	-3.47859
0.17904	-3.51031	-3.47802	-3.48208
0.179316	-3.34573	-3.48153	-3.48552
0.179593	-3.41441	-3.48502	-3.48895
0.179869	-3.37838	-3.48847	-3.49233
0.180146	-3.37913	-3.49191	-3.4957
0.180423	-3.54123	-3.49533	-3.49904
0.180699	-3.39701	-3.4987	-3.50234
0.180976	-3.43125	-3.50206	-3.50563
0.181253	-3.399	-3.5054	-3.50888
0.181529	-3.4054	-3.5087	-3.51209
0.181806	-3.46951	-3.51198	-3.51528
0.182083	-3.5253	-3.51523	-3.51844
0.182359	-3.48357	-3.51845	-3.52156
0.182636	-3.47098	-3.52165	-3.52466
0.182912	-3.36436	-3.52481	-3.52772
0.183189	-3.41402	-3.52796	-3.53076
0.183466	-3.49972	-3.53108	-3.53377
0.183742	-3.44094	-3.53416	-3.53674
0.184019	-3.54522	-3.53722	-3.53968
0.184296	-3.55655	-3.54025	-3.5426
0.184572	-3.46902	-3.54325	-3.54547
0.184849	-3.38193	-3.54623	-3.54832
0.185126	-3.48422	-3.54918	-3.55114
0.185402	-3.3602	-3.55208	-3.55392
0.185679	-3.4765	-3.55498	-3.55667
0.185955	-3.36761	-3.55783	-3.55938
0.186232	-3.40281	-3.56066	-3.56207
0.186509	-3.49609	-3.56347	-3.56473
0.186785	-3.50324	-3.56623	-3.56735
0.187062	-3.47343	-3.56898	-3.56994
0.187339	-3.54108	-3.5717	-3.5725
0.187615	-3.50348	-3.57438	-3.57502
0.187892	-3.57554	-3.57704	-3.57751
0.188169	-3.58074	-3.57967	-3.57997
0.188445	-3.69282	-3.58226	-3.58239
0.188722	-3.45239	-3.58483	-3.58479
0.188998	-3.45208	-3.58736	-3.58714
0.189275	-3.53569	-3.58987	-3.58947
0.189552	-3.47598	-3.59235	-3.59177
0.189828	-3.39204	-3.5948	-3.59403
0.190105	-3.43923	-3.59722	-3.59626
0.190382	-3.55166	-3.59962	-3.59846
0.190658	-3.54371	-3.60197	-3.60062
0.190935	-3.68677	-3.60431	-3.60275
0.191212	-3.4813	-3.60661	-3.60485
0.191488	-3.49244	-3.60888	-3.60692
0.191765	-3.43675	-3.61113	-3.60895
0.192041	-3.61782	-3.61334	-3.61095
0.192318	-3.71969	-3.61552	-3.61292
0.192595	-3.56712	-3.61768	-3.61486
0.192871	-3.54482	-3.6198	-3.61677
0.193148	-3.5238	-3.6219	-3.61864
0.193425	-3.55876	-3.62397	-3.62049
0.193701	-3.65675	-3.62601	-3.62229
0.193978	-3.63485	-3.62802	-3.62408
0.194255	-3.59421	-3.63001	-3.62583
0.194531	-3.44449	-3.63196	-3.62754
0.194808	-3.55867	-3.63388	-3.62923
0.195084	-3.75373	-3.63578	-3.63088
0.195361	-3.39962	-3.63765	-3.63251
0.195638	-3.68496	-3.63949	-3.6341
0.195914	-3.78773	-3.6413	-3.63566
0.196191	-3.78943	-3.64309	-3.6372
0.196468	-3.58639	-3.64484	-3.6387
0.196744	-3.58987	-3.64657	-3.64017
0.197021	-3.57541	-3.64827	-3.64162
0.197298	-3.72454	-3.64995	-3.64304
0.197574	-3.65832	-3.65159	-3.64442
0.197851	-3.58617	-3.65322	-3.64578
0.198127	-3.60413	-3.65481	-3.64711
0.198404	-3.51896	-3.65638	-3.64841
0.198681	-3.43168	-3.65792	-3.64968
0.198957	-3.58068	-3.65943	-3.65093
0.199234	-3.75149	-3.66092	-3.65215
0.199511	-3.47887	-3.66239	-3.65334
0.199787	-3.57496	-3.66382	-3.6545
0.200064	-3.76492	-3.66524	-3.65564
0.200341	-3.79159	-3.66663	-3.65675
0.200617	-3.76873	-3.66799	-3.65783
0.200894	-3.67954	-3.66932	-3.65889
0.20117	-3.45054	-3.67063	-3.65992
0.201447	-3.7823	-3.67192	-3.66093
0.201724	-3.66945	-3.67319	-3.66191
0.202	-3.92933	-3.67443	-3.66287
0.202277	-3.61591	-3.67565	-3.6638
0.202554	-3.78019	-3.67684	-3.66472
0.20283	-3.63739	-3.67801	-3.6656
0.203107	-3.77478	-3.67916	-3.66647
0.203384	-3.68589	-3.68029	-3.66731
0.20366	-3.57142	-3.68139	-3.66812
0.203937	-3.81681	-3.68247	-3.66892
0.204213	-3.6547	-3.68352	-3.66969
0.20449	-3.79516	-3.68456	-3.67044
0.204767	-3.56125	-3.68558	-3.67117
0.205043	-3.75773	-3.68657	-3.67187
0.20532	-3.75577	-3.68755	-3.67256
0.205597	-3.64405	-3.6885	-3.67323
0.205873	-3.7336	-3.68943	-3.67387
0.20615	-3.68774	-3.69035	-3.6745
0.206427	-3.68179	-3.69124	-3.6751
0.206703	-3.9647	-3.69211	-3.67569
0.20698	-3.58427	-3.69297	-3.67626
0.207256	-3.62707	-3.6938	-3.67681
0.207533	-3.74161	-3.69462	-3.67734
0.20781	-3.82094	-3.69542	-3.67786
0.208086	-3.64714	-3.6962	-3.67835
0.208363	-3.96726	-3.69696	-3.67883
0.20864	-3.89403	-3.69771	-3.6793
0.208916	-3.4637	-3.69843	-3.67974
0.209193	-3.66039	-3.69914	-3.68017
0.20947	-3.65589	-3.69984	-3.68059
0.209746	-4.04687	-3.70051	-3.68098
0.210023	-3.77698	-3.70117	-3.68137
0.210299	-3.50489	-3.70181	-3.68173
0.210576	-3.74094	-3.70244	-3.68209
0.210853	-3.67956	-3.70306	-3.68243
0.211129	-3.7994	-3.70365	-3.68275
0.211406	-3.83972	-3.70424	-3.68307
0.211683	-3.78659	-3.7048	-3.68337
0.211959	-4.02604	-3.70536	-3.68365
0.212236	-3.79378	-3.7059	-3.68392
0.212513	-3.58746	-3.70643	-3.68419
0.212789	-3.60484	-3.70694	-3.68443
0.213066	-3.45905	-3.70743	-3.68467
0.213342	-3.87507	-3.70792	-3.6849
0.213619	-3.78726	-3.70839	-3.68512
0.213896	-3.48194	-3.70885	-3.68532
0.214172	-3.64641	-3.7093	-3.68551
0.214449	-3.89029	-3.70974	-3.6857
0.214726	-3.76675	-3.71016	-3.68587
0.215002	-3.66337	-3.71057	-3.68604
0.215279	-3.71183	-3.71097	-3.68619
0.215556	-3.74043	-3.71136	-3.68634
0.215832	-3.62815	-3.71174	-3.68648
0.216109	-3.7236	-3.71211	-3.68661
0.216386	-3.74778	-3.71247	-3.68673
0.216662	-4.04318	-3.71282	-3.68684
0.216939	-3.88976	-3.71316	-3.68695
0.217215	-3.89827	-3.71349	-3.68705
0.217492	-3.65945	-3.71381	-3.68714
0.217769	-3.77369	-3.71412	-3.68723
0.218045	-3.73904	-3.71442	-3.6873
0.218322	-3.80196	-3.71472	-3.68738
0.218599	-3.64042	-3.71501	-3.68745
0.218875	-3.69049	-3.71528	-3.68751
0.219152	-3.5694	-3.71555	-3.68756
0.219429	-3.57094	-3.71582	-3.68761
0.219705	-3.87018	-3.71607	-3.68766
0.219982	-3.68729	-3.71632	-3.6877
0.220258	-3.63295	-3.71656	-3.68774
0.220535	-3.84833	-3.71679	-3.68777
0.220812	-3.93406	-3.71702	-3.6878
0.221088	-3.97946	-3.71724	-3.68782
0.221365	-3.75428	-3.71745	-3.68785
0.221642	-3.98087	-3.71766	-3.68786
0.221918	-3.80332	-3.71787	-3.68788
0.222195	-3.65822	-3.71806	-3.68789
0.222472	-3.76226	-3.71826	-3.68791
0.222748	-3.84099	-3.71844	-3.68792
0.223025	-3.8988	-3.71862	-3.68792
0.223301	-3.5948	-3.7188	-3.68793
0.223578	-3.67638	-3.71897	-3.68793
0.223855	-3.70593	-3.71914	-3.68793
0.224131	-3.76016	-3.7193	-3.68793
0.224408	-3.846	-3.71946	-3.68793
0.224685	-3.78403	-3.71962	-3.68793
0.224961	-3.79133	-3.71977	-3.68792
0.225238	-3.73069	-3.71992	-3.68792
0.225515	-3.74795	-3.72007	-3.68792
0.225791	-4.58724	-3.72021	-3.68791
0.226068	-3.81356	-3.72035	-3.68791
0.226344	-3.77618	-3.72049	-3.6879
0.226621	-3.72266	-3.72062	-3.6879
0.226898	-3.89995	-3.72076	-3.6879
0.227174	-3.75652	-3.72089	-3.68789
0.227451	-4.04382	-3.72101	-3.68789
0.227728	-3.61332	-3.72114	-3.68789
0.228004	-3.85912	-3.72126	-3.68789
0.228281	-3.511	-3.72138	-3.68789
0.228558	-3.99597	-3.7215	-3.6879
0.228834	-3.69969	-3.72162	-3.6879
0.229111	-3.79757	-3.72174	-3.68791
0.229387	-3.85006	-3.72185	-3.68792
0.229664	-3.96724	-3.72197	-3.68793
0.229941	-3.90655	-3.72208	-3.68794
0.230217	-3.67074	-3.7222	-3.68795
0.230494	-3.76609	-3.72231	-3.68797
0.230771	-3.55282	-3.72242	-3.68799
0.231047	-3.79455	-3.72253	-3.68801
0.231324	-4.04552	-3.72265	-3.68803
0.231601	-3.64308	-3.72276	-3.68806
0.231877	-3.60817	-3.72287	-3.68809
0.232154	-3.60203	-3.72298	-3.68813
0.23243	-3.84311	-3.72309	-3.68816
0.232707	-3.80355	-3.7232	-3.6882
0.232984	-3.93663	-3.72332	-3.68825
0.23326	-4.1372	-3.72343	-3.68829
0.233537	-4.0794	-3.72354	-3.68834
0.233814	-3.69946	-3.72366	-3.6884
0.23409	-3.63761	-3.72377	-3.68846
0.234367	-3.70687	-3.72388	-3.68852
0.234644	-3.90791	-3.724	-3.68859
0.23492	-3.63657	-3.72412	-3.68865
0.235197	-3.71195	-3.72424	-3.68873
0.235473	-3.66917	-3.72435	-3.68881
0.23575	-3.73239	-3.72447	-3.68889
0.236027	-3.75077	-3.7246	-3.68897
0.236303	-3.6277	-3.72472	-3.68906
0.23658	-3.75967	-3.72485	-3.68916
0.236857	-3.68677	-3.72497	-3.68926
0.237133	-3.80018	-3.7251	-3.68936
0.23741	-3.7214	-3.72523	-3.68947
0.237687	-3.76528	-3.72536	-3.68958
0.237963	-3.80876	-3.7255	-3.6897
0.23824	-3.77997	-3.72563	-3.68983
0.238516	-3.80673	-3.72577	-3.68995
0.238793	-3.75259	-3.72591	-3.69008
0.23907	-3.77053	-3.72605	-3.69022
0.239346	-3.79599	-3.7262	-3.69036
0.239623	-4.10701	-3.72634	-3.69051
0.2399	-3.61357	-3.72649	-3.69066
0.240176	-4.1009	-3.72664	-3.69082
0.240453	-3.79031	-3.72679	-3.69098
0.24073	-3.68166	-3.72695	-3.69115
0.241006	-4.2547	-3.72711	-3.69132
0.241283	-4.21262	-3.72727	-3.6915
0.241559	-3.94413	-3.72743	-3.69169
0.241836	-3.74793	-3.7276	-3.69188
0.242113	-3.78565	-3.72777	-3.69207
0.242389	-3.84574	-3.72794	-3.69227
0.242666	-3.47038	-3.72811	-3.69247
0.242943	-4.1769	-3.72829	-3.69268
0.243219	-3.59619	-3.72847	-3.6929
0.243496	-4.06743	-3.72865	-3.69312
0.243773	-4.10277	-3.72883	-3.69335
0.244049	-3.82982	-3.72902	-3.69358
0.244326	-3.5784	-3.72921	-3.69382
0.244602	-3.64097	-3.7294	-3.69406
0.244879	-3.67927	-3.7296	-3.6943
0.245156	-3.79095	-3.7298	-3.69456
0.245432	-3.49194	-3.73	-3.69482
0.245709	-3.65934	-3.73021	-3.69508
0.245986	-3.73274	-3.73041	-3.69535
0.246262	-3.81132	-3.73062	-3.69563
0.246539	-3.69087	-3.73084	-3.69591
0.246816	-4.05595	-3.73105	-3.6962
0.247092	-3.74995	-3.73127	-3.69649
0.247369	-3.84776	-3.7315	-3.69678
0.247645	-4.10635	-3.73172	-3.69708
0.247922	-3.92356	-3.73195	-3.69739
0.248199	-3.848	-3.73219	-3.69771
0.248475	-3.82978	-3.73242	-3.69803
0.248752	-3.94107	-3.73266	-3.69835
0.249029	-3.56634	-3.7329	-3.69868
0.249305	-3.82939	-3.73315	-3.69902
0.249582	-3.84859	-3.73339	-3.69936
0.249859	-4.02312	-3.73365	-3.6997
0.250135	-3.77928	-3.7339	-3.70005
0.250412	-3.72109	-3.73416	-3.70041
0.250689	-4.34181	-3.73442	-3.70078
0.250965	-3.71453	-3.73468	-3.70114
0.251242	-3.88738	-3.73495	-3.70152
0.251518	-3.78462	-3.73522	-3.70189
0.251795	-3.75889	-3.73549	-3.70228
0.252072	-3.84594	-3.73577	-3.70267
0.252348	-3.71467	-3.73605	-3.70306
0.252625	-3.72192	-3.73633	-3.70346
0.252902	-4.38736	-3.73661	-3.70386
0.253178	-3.57024	-3.7369	-3.70427
0.253455	-3.6515	-3.73719	-3.70469
0.253732	-3.7081	-3.73749	-3.70511
0.254008	-4.0157	-3.73778	-3.70553
0.254285	-3.55642	-3.73809	-3.70596
0.254561	-3.77759	-3.73839	-3.70639
0.254838	-3.75632	-3.73869	-3.70683
0.255115	-3.67171	-3.73901	-3.70728
0.255391	-3.97124	-3.73932	-3.70772
0.255668	-3.76226	-3.73963	-3.70818
0.255945	-3.81203	-3.73995	-3.70864
0.256221	-3.79657	-3.74027	-3.7091
0.256498	-3.72537	-3.7406	-3.70957
0.256775	-3.6338	-3.74092	-3.71004
0.257051	-3.65307	-3.74125	-3.71052
0.257328	-5.0942	-3.74159	-3.711
0.257604	-3.9012	-3.74192	-3.71149
0.257881	-3.82515	-3.74226	-3.71198
0.258158	-3.67694	-3.7426	-3.71247
0.258434	-3.60455	-3.74294	-3.71297
0.258711	-3.73864	-3.74329	-3.71348
0.258988	-3.73535	-3.74364	-3.71399
0.259264	-3.68817	-3.74399	-3.7145
0.259541	-3.96858	-3.74435	-3.71502
0.259818	-3.67515	-3.74471	-3.71554
0.260094	-3.57153	-3.74507	-3.71606
0.260371	-3.70165	-3.74543	-3.71659
0.260647	-4.08984	-3.74579	-3.71713
0.260924	-3.56086	-3.74616	-3.71767
0.261201	-4.23378	-3.74653	-3.71821
0.261477	-3.61646	-3.7469	-3.71876
0.261754	-3.62341	-3.74728	-3.71931
0.262031	-3.71673	-3.74766	-3.71986
0.262307	-3.72025	-3.74804	-3.72042
0.262584	-4.26754	-3.74842	-3.72098
0.262861	-3.92239	-3.74881	-3.72155
0.263137	-3.92855	-3.74919	-3.72211
0.263414	-3.71653	-3.74958	-3.72269
0.26369	-3.89078	-3.74998	-3.72326
0.263967	-3.84185	-3.75037	-3.72384
0.264244	-3.59737	-3.75077	-3.72443
0.26452	-3.89569	-3.75117	-3.72501
0.264797	-3.7531	-3.75157	-3.7256
0.265074	-3.60566	-3.75198	-3.7262
0.26535	-3.91912	-3.75239	-3.72679
0.265627	-4.24388	-3.75279	-3.7274
0.265904	-3.87747	-3.7532	-3.728
0.26618	-3.57361	-3.75362	-3.72861
0.266457	-3.90247	-3.75403	-3.72922
0.266733	-3.99467	-3.75445	-3.72983
0.26701	-3.71555	-3.75487	-3.73045
0.267287	-3.82365	-3.75529	-3.73107
0.267563	-3.66273	-3.75571	-3.73169
0.26784	-3.82404	-3.75614	-3.73231
0.268117	-3.70767	-3.75657	-3.73295
0.268393	-4.11372	-3.75699	-3.73358
0.26867	-3.90051	-3.75742	-3.73421
0.268947	-4.15087	-3.75786	-3.73485
0.269223	-3.9358	-3.75829	-3.73549
0.2695	-3.81761	-3.75873	-3.73613
0.269776	-4.07973	-3.75917	-3.73678
0.270053	-4.2997	-3.75961	-3.73743
0.27033	-4.06834	-3.76005	-3.73808
0.270606	-3.72751	-3.7605	-3.73873
0.270883	-3.90548	-3.76094	-3.73939
0.27116	-3.97592	-3.76139	-3.74005
0.271436	-3.73778	-3.76184	-3.7407
0.271713	-3.83366	-3.76229	-3.74137
0.27199	-4.0695	-3.76274	-3.74203
0.272266	-3.65789	-3.7632	-3.7427
0.272543	-3.83209	-3.76365	-3.74337
0.272819	-4.27832	-3.76411	-3.74404
0.273096	-3.79417	-3.76457	-3.74472
0.273373	-3.89121	-3.76503	-3.74539
0.273649	-3.61551	-3.7655	-3.74607
0.273926	-3.49212	-3.76596	-3.74675
0.274203	-3.85559	-3.76643	-3.74744
0.274479	-3.87404	-3.76689	-3.74812
0.274756	-3.83837	-3.76736	-3.7488
0.275033	-3.63404	-3.76784	-3.74949
0.275309	-3.91824	-3.76831	-3.75019
0.275586	-3.74401	-3.76878	-3.75088
0.275862	-4.12404	-3.76925	-3.75157
0.276139	-3.87316	-3.76973	-3.75227
0.276416	-3.93961	-3.77021	-3.75297
0.276692	-3.72989	-3.77069	-3.75366
0.276969	-4.03566	-3.77117	-3.75436
0.277246	-3.56775	-3.77166	-3.75507
0.277522	-3.76538	-3.77214	-3.75577
0.277799	-3.61458	-3.77262	-3.75648
0.278076	-3.7103	-3.77311	-3.75718
0.278352	-3.7183	-3.7736	-3.75789
0.278629	-3.78252	-3.77409	-3.7586
0.278905	-3.88004	-3.77458	-3.75931
0.279182	-3.67361	-3.77507	-3.76002
0.279459	-3.54531	-3.77556	-3.76074
0.279735	-3.64235	-3.77606	-3.76145
0.280012	-3.97314	-3.77655	-3.76217
0.280289	-3.72947	-3.77705	-3.76288
0.280565	-3.69738	-3.77755	-3.7636
0.280842	-3.66955	-3.77805	-3.76432
0.281119	-3.73461	-3.77855	-3.76505
0.281395	-3.61488	-3.77905	-3.76576
0.281672	-3.85308	-3.77955	-3.76649
0.281948	-3.95336	-3.78006	-3.76721
0.282225	-3.82163	-3.78056	-3.76794
0.282502	-3.74713	-3.78107	-3.76866
0.282778	-3.66056	-3.78158	-3.76939
0.283055	-3.61116	-3.78209	-3.77012
0.283332	-3.74079	-3.7826	-3.77085
0.283608	-3.68402	-3.78311	-3.77157
0.283885	-3.63523	-3.78362	-3.77231
0.284162	-3.73892	-3.78414	-3.77304
0.284438	-3.84311	-3.78465	-3.77377
0.284715	-3.68614	-3.78517	-3.7745
0.284991	-3.81378	-3.78568	-3.77523
0.285268	-3.72995	-3.7862	-3.77596
0.285545	-3.85117	-3.78672	-3.7767
0.285821	-4.4279	-3.78724	-3.77743
0.286098	-3.69467	-3.78776	-3.77817
0.286375	-3.8381	-3.78829	-3.77891
0.286651	-3.83728	-3.78881	-3.77964
0.286928	-4.04514	-3.78933	-3.78038
0.287205	-3.76468	-3.78986	-3.78112
0.287481	-3.73647	-3.79039	-3.78185
0.287758	-3.57618	-3.79092	-3.78259
0.288035	-3.83565	-3.79145	-3.78333
0.288311	-3.99817	-3.79198	-3.78407
0.288588	-3.82786	-3.79251	-3.78481
0.288864	-4.23226	-3.79304	-3.78555
0.289141	-3.61848	-3.79358	-3.78629
0.289418	-3.62212	-3.79411	-3.78703
0.289694	-3.7319	-3.79464	-3.78776
0.289971	-3.96576	-3.79518	-3.78851
0.290248	-4.01385	-3.79572	-3.78925
0.290524	-3.83271	-3.79626	-3.78999
0.290801	-3.77169	-3.7968	-3.79073
0.291078	-3.91312	-3.79734	-3.79147
0.291354	-3.90998	-3.79789	-3.79221
0.291631	-3.74978	-3.79843	-3.79295
0.291907	-3.62811	-3.79897	-3.79369
0.292184	-3.89029	-3.79952	-3.79443
0.292461	-3.80618	-3.80006	-3.79517
0.292737	-3.82479	-3.80061	-3.79592
0.293014	-3.82567	-3.80116	-3.79666
0.293291	-3.80367	-3.80171	-3.7974
0.293567	-3.95091	-3.80226	-3.79814
0.293844	-3.95851	-3.80281	-3.79888
0.294121	-3.72852	-3.80337	-3.79962
0.294397	-3.94165	-3.80392	-3.80036
0.294674	-3.73019	-3.80447	-3.8011
0.29495	-4.15041	-3.80503	-3.80184
0.295227	-3.82507	-3.80559	-3.80258
0.295504	-4.37861	-3.80614	-3.80332
0.29578	-4.05678	-3.8067	-3.80406
0.296057	-3.77988	-3.80726	-3.8048
0.296334	-4.09074	-3.80782	-3.80554
0.29661	-3.79463	-3.80838	-3.80627
0.296887	-3.87628	-3.80895	-3.80701
0.297164	-3.67653	-3.80951	-3.80775
0.29744	-3.74386	-3.81007	-3.80848
0.297717	-3.64868	-3.81064	-3.80922
0.297993	-3.91603	-3.81121	-3.80996
0.29827	-3.83977	-3.81177	-3.81069
0.298547	-3.83529	-3.81234	-3.81143
0.298823	-4.82077	-3.81291	-3.81216
0.2991	-4.05726	-3.81348	-3.81289
0.299377	-3.85916	-3.81405	-3.81363
0.299653	-4.47003	-3.81462	-3.81436
0.29993	-3.66789	-3.8152	-3.81509
0.300207	-4.36971	-3.81577	-3.81583
0.300483	-3.79262	-3.81634	-3.81655
0.30076	-4.25595	-3.81692	-3.81729
0.301036		-3.81749	-3.81801
0.301313	-3.75255	-3.81807	-3.81874
0.30159	-3.63749	-3.81865	-3.81947
0.301866	-3.78056	-3.81923	-3.8202
0.302143	-3.75638	-3.81981	-3.82093
0.30242	-3.72662	-3.82039	-3.82166
0.302696	-3.68692	-3.82097	-3.82238
0.302973	-3.69228	-3.82156	-3.8231
0.30325	-3.64079	-3.82214	-3.82383
0.303526	-3.69317	-3.82272	-3.82455
0.303803	-3.77238	-3.82331	-3.82527
0.304079	-3.64624	-3.82389	-3.82599
0.304356	-3.99265	-3.82448	-3.82671
0.304633	-3.80063	-3.82507	-3.82744
0.304909	-3.49564	-3.82566	-3.82815
0.305186	-4.05518	-3.82625	-3.82887
0.305463	-3.98392	-3.82684	-3.82959
0.305739	-3.77322	-3.82743	-3.8303
0.306016	-3.81388	-3.82802	-3.83101
0.306293	-4.12092	-3.82862	-3.83173
0.306569	-3.78849	-3.82921	-3.83243
0.306846	-3.87679	-3.8298	-3.83315
0.307122	-4.06063	-3.8304	-3.83385
0.307399	-3.53936	-3.83099	-3.83456
0.307676	-4.10737	-3.83159	-3.83527
0.307952	-3.91507	-3.83218	-3.83597
0.308229	-3.85926	-3.83278	-3.83668
0.308506	-3.67672	-3.83338	-3.83738
0.308782	-3.59133	-3.83398	-3.83808
0.309059	-4.20077	-3.83458	-3.83878
0.309336	-4.45595	-3.83518	-3.83948
0.309612	-3.80394	-3.83578	-3.84018
0.309889	-3.87124	-3.83638	-3.84088
0.310165	-3.59364	-3.83698	-3.84157
0.310442	-3.92511	-3.83758	-3.84226
0.310719	-4.02869	-3.83819	-3.84296
0.310995	-3.74754	-3.83879	-3.84364
0.311272	-3.88248	-3.83939	-3.84433
0.311549	-3.75108	-3.84	-3.84502
0.311825	-3.78668	-3.8406	-3.8457
0.312102	-3.90359	-3.8412	-3.84639
0.312379	-3.76665	-3.84181	-3.84707
0.312655	-3.85408	-3.84241	-3.84775
0.312932	-3.90987	-3.84302	-3.84843
0.313208	-4.05628	-3.84362	-3.84911
0.313485	-3.81387	-3.84423	-3.84978
0.313762	-3.72905	-3.84484	-3.85045
0.314038	-3.87484	-3.84545	-3.85112
0.314315	-3.61219	-3.84605	-3.8518
0.314592	-3.90216	-3.84666	-3.85246
0.314868	-4.00614	-3.84727	-3.85313
0.315145	-4.15934	-3.84788	-3.85379
0.315422	-4.03476	-3.84849	-3.85446
0.315698	-3.75764	-3.84909	-3.85511
0.315975	-3.9515	-3.8497	-3.85577
0.316251	-3.82054	-3.85031	-3.85643
0.316528	-3.75346	-3.85092	-3.85708
0.316805	-3.86844	-3.85153	-3.85774
0.317081	-3.62834	-3.85214	-3.85838
0.317358	-4.18239	-3.85275	-3.85903
0.317635	-3.99007	-3.85336	-3.85968
0.317911	-4.12139	-3.85397	-3.86032
0.318188	-3.6857	-3.85458	-3.86096
0.318465	-3.82344	-3.85519	-3.8616
0.318741	-4.03914	-3.8558	-3.86224
0.319018	-4.21239	-3.85641	-3.86287
0.319294		-3.85702	-3.8635
0.319571	-3.99589	-3.85763	-3.86414
0.319848	-3.72756	-3.85824	-3.86477
0.320124	-3.99342	-3.85885	-3.86539
0.320401	-3.85066	-3.85946	-3.86601
0.320678	-3.78016	-3.86007	-3.86663
0.320954	-3.86555	-3.86068	-3.86725
0.321231	-3.63124	-3.86128	-3.86787
0.321508	-3.75109	-3.86189	-3.86848
0.321784	-3.75057	-3.8625	-3.86909
0.322061	-4.32866	-3.86311	-3.8697
0.322337	-3.89167	-3.86371	-3.8703
0.322614		-3.86432	-3.87091
0.322891	-3.85352	-3.86493	-3.87151
0.323167	-4.12445	-3.86553	-3.87211
0.323444	-4.19196	-3.86614	-3.8727
0.323721	-3.71968	-3.86674	-3.87329
0.323997	-4.20012	-3.86735	-3.87388
0.324274	-3.81372	-3.86795	-3.87447
0.324551	-4.00453	-3.86855	-3.87506
0.324827	-3.81782	-3.86916	-3.87564
0.325104	-3.83179	-3.86976	-3.87621
0.325381	-3.68007	-3.87036	-3.87679
0.325657	-3.85996	-3.87096	-3.87736
0.325934	-3.70752	-3.87156	-3.87794
0.32621		-3.87216	-3.8785
0.326487	-3.864	-3.87276	-3.87907
0.326764	-3.88548	-3.87335	-3.87963
0.32704	-3.89024	-3.87395	-3.88019
0.327317	-4.24522	-3.87454	-3.88075
0.327594	-4.13329	-3.87514	-3.88131
0.32787	-4.03301	-3.87573	-3.88185
0.328147	-5.22581	-3.87633	-3.8824
0.328424	-4.06449	-3.87692	-3.88295
0.3287	-4.01749	-3.87751	-3.88349
0.328977	-4.06417	-3.8781	-3.88403
0.329253	-3.8402	-3.87869	-3.88456
0.32953	-3.6885	-3.87928	-3.8851
0.329807	-3.64664	-3.87987	-3.88563
0.330083	-3.86617	-3.88045	-3.88615
0.33036	-3.78691	-3.88104	-3.88668
0.330637	-3.96461	-3.88162	-3.88719
0.330913	-3.91074	-3.8822	-3.88771
0.33119	-4.46469	-3.88279	-3.88823
0.331467	-4.56753	-3.88337	-3.88874
0.331743	-4.03846	-3.88394	-3.88925
0.33202	-3.79638	-3.88452	-3.88975
0.332296	-4.049	-3.8851	-3.89025
0.332573	-4.47683	-3.88567	-3.89075
0.33285	-3.70166	-3.88624	-3.89125
0.333126	-4.01397	-3.88682	-3.89174
0.333403	-4.3874	-3.88738	-3.89222
0.33368	-3.85021	-3.88795	-3.89271
0.333956	-4.50397	-3.88852	-3.89319
0.334233	-4.57953	-3.88909	-3.89367

## Sheet: Fig.3b
Figure 3b
s^2	ln(I)
0.0111672	-3.9232
0.0117597	-4.01556
0.0123672	-3.96762
0.0129903	-3.95001
0.0136285	-3.94999
0.0142819	-3.97728
0.0149509	-3.96161
0.015635	-3.93962
0.0163344	-3.94015
0.0170493	-3.98361
0.0177793	-3.95005
0.0185248	-3.94375
0.0192854	-3.93018
0.0200613	-3.95612
0.0208528	-3.9598
0.0216593	-3.99468
0.0224811	-3.92938
0.0233185	-4.00675
0.0241709	-3.93266
0.0250386	-3.95367
0.025922	-3.93262
0.0268203	-3.94437
0.0277342	-3.97182
0.0286632	-4.0052
0.0296074	-3.97859
0.0305673	-3.98813
0.0315421	-3.94593
0.0325323	-3.98145
0.0335381	-3.99493
0.0345588	-4.01557
0.0355952	-4.00825
0.0366466	-3.99253
0.0377133	-3.98967
0.0387956	-4.01711
0.0398929	-3.97982
0.0410054	-3.98643
0.0421337	-4.00223
0.0432769	-4.03142
0.0444358	-4.0079
0.0456096	-3.9964
0.0467987	-3.98424
0.0480035	-3.98881
0.0492232	-4.02799
0.0504582	-4.02067
0.0517089	-4.03954
0.0529745	-4.02211
0.0542555	-4.0556
0.0555521	-4.03251
0.0568636	-4.05477
0.0581909	-4.04226
0.0595331	-4.04019
0.0608905	-4.04671
0.0622637	-4.05801
0.0636518	-4.03421
0.0650551	-4.02431
0.0664742	-4.07382
0.0679082	-4.07503
0.069358	-4.08412
0.0708225	-4.04219
0.0723024	-4.07543
0.0737981	-4.06232
0.0753085	-4.06921
0.0768343	-4.06374
0.0783759	-4.07008
0.0799323	-4.06979
0.0815045	-4.08176
0.0830915	-4.08765
0.0846938	-4.07921
0.086312	-4.08237
0.0879449	-4.10389
0.0895931	-4.10027
0.0912572	-4.10182
0.092936	-4.10745
0.0946307	-4.07223
0.0963401	-4.10013
0.0980648	-4.10963
0.0998054	-4.12165
0.101561	-4.13421
0.103331	-4.13468
0.105118	-4.12166
0.106919	-4.09035
0.108736	-4.11908
0.110568	-4.1261
0.112415	-4.14889
0.114278	-4.12884
0.116156	-4.13724
0.118049	-4.1783
0.119958	-4.15346
0.121882	-4.16042
0.123821	-4.15376
0.125776	-4.15069
0.127745	-4.17782
0.129731	-4.17443
0.131731	-4.18868
0.133747	-4.16888
0.135778	-4.16516
0.137824	-4.20495
0.139886	-4.18574
0.141963	-4.19385
0.144055	-4.19169
0.146163	-4.19564
0.148286	-4.22474
0.150424	-4.19886
0.152578	-4.21328
0.154746	-4.22488
0.15693	-4.21266
0.15913	-4.19004
0.161344	-4.22466
0.163574	-4.21097
0.16582	-4.22783
0.16808	-4.2145
0.170357	-4.24394
0.172648	-4.23116
0.174954	-4.2429
0.177276	-4.24175
0.179613	-4.2793
0.181965	-4.25683
0.184334	-4.30852
0.186716	-4.27697
0.189115	-4.27605
0.191529	-4.27596
0.193957	-4.28304
0.196402	-4.29337
0.198862	-4.28089
0.201336	-4.27629
0.203827	-4.29316
0.206332	-4.31259
0.208854	-4.31462
0.211389	-4.28339
0.21394	-4.30993
0.216508	-4.31038
0.21909	-4.32671
0.221687	-4.30886
0.2243	-4.32545
0.226927	-4.35022
0.22957	-4.3647
0.23223	-4.37169
0.234903	-4.35367
0.237593	-4.35718
0.240297	-4.38833
0.243016	-4.39169
0.245752	-4.37539
0.248502	-4.35886
0.251268	-4.3835
0.254049	-4.39726
0.256845	-4.39974
0.259658	-4.36371
0.262484	-4.37887
0.265326	-4.40852
0.268184	-4.4124
0.271057	-4.39203
0.273944	-4.42964
0.276849	-4.41875
0.279767	-4.40995
0.282702	-4.41794
0.285651	-4.43946
0.288615	-4.43222
0.291596	-4.44819
0.294591	-4.45222
0.297601	-4.44363
0.300627	-4.43885
0.303668	-4.45135
0.306724	-4.48051
0.309797	-4.46435
0.312884	-4.46275
0.315987	-4.47804
0.319104	-4.48324
0.322237	-4.46838
0.325386	-4.49091
0.328549	-4.48657
0.331728	-4.50178
0.334923	-4.50181
0.338132	-4.50993
0.341357	-4.53497
0.344597	-4.52275
0.347852	-4.52983
0.351124	-4.51656
0.354409	-4.51427
0.35771	-4.54109
0.361028	-4.54287
0.36436	-4.53286
0.367708	-4.52598
0.37107	-4.55156
0.374447	-4.5513
0.377841	-4.59418
0.381249	-4.59251
0.384673	-4.60764
0.388113	-4.56861
0.391567	-4.56018
0.395036	-4.60331
0.398522	-4.61402
0.402022	-4.61755
0.405538	-4.59229
0.409069	-4.60099
0.412615	-4.60951
0.416177	-4.6242
0.419754	-4.64729
0.423345	-4.65334
0.426954	-4.63392
0.430576	-4.64162
0.434215	-4.64509
0.437868	-4.67512
0.441536	-4.64995
0.445221	-4.66476
0.44892	-4.66455
0.452634	-4.67021
0.456365	-4.6966
0.46011	-4.70025
0.463871	-4.71142
0.467647	-4.70019
0.471437	-4.69478
0.475245	-4.71178
0.479066	-4.75282
0.482903	-4.71121
0.486756	-4.73535
0.490623	-4.73925
0.494506	-4.71965
0.498405	-4.75358
0.502318	-4.75948

## Sheet: Fig.3c
Figure 3c
r	p(r)
0	0
0.75	8.171e-07
1.5	1.784e-06
2.25	2.899e-06
3	4.159e-06
3.75	5.559e-06
4.5	7.092e-06
5.25	8.752e-06
6	1.053e-05
6.75	1.241e-05
7.5	1.439e-05
8.25	1.645e-05
9	1.859e-05
9.75	2.077e-05
10.5	2.299e-05
11.25	2.523e-05
12	2.747e-05
12.75	2.97e-05
13.5	3.189e-05
14.25	3.402e-05
15	3.607e-05
15.75	3.804e-05
16.5	3.988e-05
17.25	4.16e-05
18	4.317e-05
18.75	4.458e-05
19.5	4.581e-05
20.25	4.685e-05
21	4.769e-05
21.75	4.833e-05
22.5	4.876e-05
23.25	4.898e-05
24	4.898e-05
24.75	4.878e-05
25.5	4.838e-05
26.25	4.778e-05
27	4.7e-05
27.75	4.606e-05
28.5	4.496e-05
29.25	4.372e-05
30	4.237e-05
30.75	4.091e-05
31.5	3.938e-05
32.25	3.778e-05
33	3.615e-05
33.75	3.45e-05
34.5	3.284e-05
35.25	3.12e-05
36	2.959e-05
36.75	2.802e-05
37.5	2.651e-05
38.25	2.506e-05
39	2.368e-05
39.75	2.238e-05
40.5	2.116e-05
41.25	2.002e-05
42	1.896e-05
42.75	1.797e-05
43.5	1.706e-05
44.25	1.622e-05
45	1.544e-05
45.75	1.471e-05
46.5	1.404e-05
47.25	1.34e-05
48	1.28e-05
48.75	1.223e-05
49.5	1.168e-05
50.25	1.115e-05
51	1.064e-05
51.75	1.014e-05
52.5	9.65e-06
53.25	9.173e-06
54	8.708e-06
54.75	8.257e-06
55.5	7.822e-06
56.25	7.407e-06
57	7.013e-06
57.75	6.645e-06
58.5	6.306e-06
59.25	5.998e-06
60	5.723e-06
60.75	5.483e-06
61.5	5.279e-06
62.25	5.108e-06
63	4.97e-06
63.75	4.86e-06
64.5	4.774e-06
65.25	4.704e-06
66	4.643e-06
66.75	4.581e-06
67.5	4.508e-06
68.25	4.41e-06
69	4.274e-06
69.75	4.087e-06
70.5	3.832e-06
71.25	3.495e-06
72	3.058e-06
72.75	2.507e-06
73.5	1.823e-06
74.25	9.93e-07
75	0

## Sheet: Fig.4a
Figure 4a
log(c )	ΔFnorm(%)
-6.21442	100	90.4269			92.0866	96.3456
-5.91339		92.6393	100	99.2766	100	100
-5.61236	95.2015	100		100		96.4293	100
-5.31133	82.6847	78.9896	90.3483		88.6171		78.946
-5.0103	71.9238	65.8332	64.632	74.9861	83.2318	86.5338	81.6097
-4.70927	61.1381	62.0326	48.5746		75.6265	85.7899
-4.40824	40.4998	48.3214	24.081	48.0142	61.8988	60.6544	68.8824
-4.10721		30.8817	15.4838	27.7589	43.1227		43.9643
-3.80618	19.1667		14.384	12.9803	16.5516	27.6914	20.6663
-3.50515	3.3364	13.5714	4.30164		13.6901	14.9899	4.85221
-3.20412	0	6.47393	0	2.97321	5.23287	4.80565	1.22629
-2.90309	1.08595	1.95479	0.672207	0	3.75776	1.57389	0
-2.60206	0.501428	0.68144	2.82133	2.93154	3.61738	0	4.1575
-2.30103	1.36523	0	5.08552	3.42274	0	1.55282	9.73026

## Sheet: Fig.4b
Figure 4b
log(c )	ΔFnorm(%)
-7.21442	0	25.1303
-6.91339	33.8833	26.8367	98.5625
-6.61236	24.9788	48.8221	41.9322
-6.31133	26.3643	43.9746
-6.0103	100	0	24.7448
-5.70927	79.2503	16.984	56.796
-5.40824	45.0876	47.1344	36.3109
-5.10721	40.3939	41.2696	0
-4.80618	73.5983		57.2291
-4.50515	59.2425	71.9817	45.3912
-4.20412	76.8504	74.866	83.8351
-3.90309	88.7778	47.4527	5.51946
-3.60206	73.2194	82.1587
-3.30103	38.9212	100	100
-3	18.8225	88.9634	42.1255

## Sheet: Fig.4c
Figure 4c
log(c )	ΔFnorm(%)
-7.21442		94.2723	94.8891
-6.91339		95.4731	77.861
-6.61236	97.7122	100	78.8188
-6.31133	97.5224	96.4144	100
-6.0103	100	89.9868	75.9236
-5.70927	91.5354	92.9131	77.0688
-5.40824	94.144	85.798	58.1655
-5.10721	90.3854		85.1928
-4.80618	66.8698	71.3656	57.354
-4.50515	43.8125	47.1971	47.1624
-4.20412	19.0181	23.2682	33.4136
-3.90309	6.78421	6.94606	3.74375
-3.60206	0	0	4.78096
-3.30103	0.525051	3.10156	0
-3	10.8064	20.8199	13.2584

## Sheet: Fig.4d
Figure 4d
log(c )	ΔFnorm(%)
-7.51545	100		100
-7.21442	76.6903		77.8857
-6.91339	91.3354	100	90.1601
-6.61236	73.1338	91.212	97.0093
-6.31133	72.2135	79.0438	95.0363
-6.0103		98.9057	84.0316
-5.70927	51.2823	66.4169	87.2061
-5.40824	43.7056	45.2262	71.1795
-5.10721	49.3675	53.2485	62.7971
-4.80618	23.1913	42.3822	43.7368
-4.50515	6.56575	25.3196	23.8702
-4.20412	16.9149	22.3479	11.4498
-3.90309	0	21.2367	23.1786
-3.60206	0.891361	10.0761	0
-3.30103	2.0564	10.8978	2.91296
-3	0.0469839	0	0.612622

## Sheet: Fig.4e
Figure 4e
log(c )	ΔFnorm(%)
-6.51545	100	87.3786	83.7669
-6.21442	74.1137	76.7467	71.1788
-5.91339	85.2322	98.2227	100
-5.61236		87.9684	97.4915
-5.31133	69.7563	92.9602	88.7113
-5.0103	93.1509	100
-4.70927	82.5319	86.7113	86.1213
-4.40824	67.0006	84.5541	72.1377
-4.10721	46.1473	86.7928	62.6528
-3.80618	28.3	65.0456	40.2706
-3.50515	14.786	51.8585	29.5039
-3.20412	15.9111	45.6382	19.7604
-2.90309	5.82445		6.10222
-2.60206	6.57311	11.5385	0
-2.30103	0	0	7.41419

## Sheet: Fig.S1a
Supplementary Figure 1a
Elution Volume	EPR3e			KRA186			EPR3e+KRA186
0	0.18			-2.21			-0.59
0	3.11			1.87			1.48
0.01	3.4			3.08			2.91
0.01	3.69			4.28			4.34
0.01	3.69			4.78			4.96
0.01	3.34			4.42			4.6
0.02	2.99			4.05			4.24
0.02	2.63			3.69			3.88
0.02	2.46			3.51			3.68
0.03	2.31			3.34			3.5
0.03	2.16			3.18			3.32
0.03	2.04			3.05			3.18
0.03	1.95			2.99			3.11
0.04	1.87			2.93			3.04
0.04	1.78			2.87			2.98
0.04	1.72			2.79			2.91
0.05	1.66			2.71			2.84
0.05	1.61			2.63			2.78
0.05	1.55			2.55			2.72
0.05	1.5			2.51			2.69
0.06	1.46			2.46			2.66
0.06	1.41			2.42			2.63
0.06	1.35			2.37			2.58
0.06	1.28			2.32			2.51
0.07	1.2			2.27			2.45
0.07	1.13			2.21			2.39
0.07	1.1			2.15			2.33
0.08	1.07			2.09			2.27
0.08	1.03			2.03			2.22
0.08	1			1.98			2.18
0.08	0.96			1.94			2.17
0.09	0.93			1.9			2.16
0.09	0.89			1.86			2.15
0.09	0.86			1.84			2.1
0.1	0.83			1.82			2.06
0.1	0.79			1.79			2.02
0.1	0.76			1.77			1.97
0.1	0.73			1.75			1.93
0.11	0.7			1.73			1.88
0.11	0.66			1.71			1.83
0.11	0.62			1.69			1.81
0.12	0.58			1.66			1.79
0.12	0.54			1.64			1.76
0.12	0.51			1.61			1.74
0.12	0.49			1.58			1.72
0.13	0.46			1.54			1.69
0.13	0.44			1.51			1.66
0.13	0.41			1.47			1.64
0.14	0.38			1.43			1.61
0.14	0.36			1.39			1.58
0.14	0.33			1.36			1.56
0.14	0.31			1.36			1.56
0.15	0.29			1.35			1.56
0.15	0.28			1.35			1.57
0.15	0.24			1.33			1.55
0.15	0.2			1.29			1.52
0.16	0.16			1.25			1.49
0.16	0.13			1.22			1.46
0.16	0.13			1.22			1.44
0.17	0.13			1.22			1.42
0.17	0.13			1.22			1.39
0.17	0.11			1.2			1.37
0.17	0.08			1.17			1.35
0.18	0.05			1.14			1.33
0.18	0.01			1.12			1.31
0.18	0			1.12			1.31
0.19	-0.02			1.12			1.32
0.19	-0.03			1.12			1.32
0.19	-0.04			1.12			1.31
0.19	-0.05			1.11			1.29
0.2	-0.05			1.11			1.27
0.2	-0.06			1.1			1.25
0.2	-0.07			1.07			1.24
0.21	-0.07			1.05			1.23
0.21	-0.08			1.02			1.22
0.21	-0.1			1			1.2
0.21	-0.13			0.99			1.18
0.22	-0.16			0.99			1.16
0.22	-0.19			0.98			1.14
0.22	-0.21			0.95			1.14
0.23	-0.22			0.91			1.15
0.23	-0.24			0.87			1.15
0.23	-0.25			0.85			1.16
0.23	-0.25			0.85			1.17
0.24	-0.25			0.86			1.18
0.24	-0.25			0.86			1.2
0.24	-0.26			0.86			1.18
0.24	-0.26			0.86			1.15
0.25	-0.27			0.85			1.12
0.25	-0.28			0.84			1.1
0.25	-0.31			0.81			1.1
0.26	-0.34			0.77			1.09
0.26	-0.36			0.74			1.09
0.26	-0.39			0.71			1.09
0.26	-0.41			0.7			1.08
0.27	-0.44			0.68			1.08
0.27	-0.46			0.67			1.07
0.27	-0.46			0.65			1.04
0.28	-0.46			0.64			1.01
0.28	-0.46			0.62			0.98
0.28	-0.46			0.62			0.96
0.28	-0.47			0.62			0.96
0.29	-0.48			0.63			0.96
0.29	-0.49			0.63			0.95
0.29	-0.5			0.63			0.93
0.3	-0.5			0.63			0.91
0.3	-0.51			0.62			0.88
0.3	-0.51			0.61			0.86
0.3	-0.52			0.59			0.85
0.31	-0.53			0.56			0.84
0.31	-0.54			0.53			0.83
0.31	-0.56			0.52			0.82
0.32	-0.59			0.52			0.81
0.32	-0.61			0.51			0.8
0.32	-0.63			0.51			0.78
0.32	-0.62			0.52			0.76
0.33	-0.61			0.52			0.74
0.33	-0.6			0.53			0.71
0.33	-0.61			0.52			0.72
0.33	-0.64			0.5			0.74
0.34	-0.66			0.48			0.76
0.34	-0.67			0.46			0.77
0.34	-0.67			0.46			0.74
0.35	-0.66			0.45			0.7
0.35	-0.66			0.45			0.67
0.35	-0.66			0.44			0.65
0.35	-0.68			0.43			0.65
0.36	-0.7			0.42			0.66
0.36	-0.72			0.41			0.66
0.36	-0.73			0.41			0.65
0.37	-0.75			0.41			0.64
0.37	-0.77			0.4			0.64
0.37	-0.78			0.39			0.63
0.37	-0.79			0.37			0.61
0.38	-0.79			0.35			0.59
0.38	-0.8			0.33			0.58
0.38	-0.81			0.33			0.58
0.39	-0.83			0.32			0.58
0.39	-0.84			0.32			0.58
0.39	-0.85			0.31			0.57
0.39	-0.84			0.31			0.55
0.4	-0.84			0.3			0.52
0.4	-0.83			0.29			0.5
0.4	-0.84			0.28			0.49
0.41	-0.85			0.26			0.49
0.41	-0.86			0.24			0.49
0.41	-0.88			0.23			0.49
0.41	-0.89			0.23			0.49
0.42	-0.91			0.22			0.5
0.42	-0.92			0.22			0.5
0.42	-0.93			0.22			0.49
0.42	-0.94			0.22			0.47
0.43	-0.94			0.22			0.45
0.43	-0.95			0.21			0.44
0.43	-0.95			0.19			0.43
0.44	-0.95			0.16			0.42
0.44	-0.95			0.14			0.41
0.44	-0.95			0.12			0.41
0.44	-0.94			0.12			0.41
0.45	-0.93			0.11			0.42
0.45	-0.92			0.09			0.43
0.45	-0.95			0.07			0.42
0.46	-0.98			0.04			0.41
0.46	-1.01			0.01			0.4
0.46	-1.02			0			0.4
0.46	-1.03			0.02			0.4
0.47	-1.03			0.03			0.4
0.47	-1.03			0.04			0.4
0.47	-1.04			0.03			0.39
0.48	-1.05			0.02			0.38
0.48	-1.06			0			0.38
0.48	-1.06			-0.01			0.36
0.48	-1.06			-0.01			0.35
0.49	-1.05			-0.01			0.33
0.49	-1.05			-0.01			0.31
0.49	-1.06			-0.02			0.31
0.5	-1.08			-0.03			0.3
0.5	-1.1			-0.03			0.3
0.5	-1.12			-0.03			0.3
0.5	-1.13			-0.03			0.3
0.51	-1.13			-0.03			0.31
0.51	-1.14			-0.03			0.31
0.51	-1.15			-0.04			0.31
0.52	-1.17			-0.04			0.31
0.52	-1.18			-0.04			0.32
0.52	-1.19			-0.05			0.31
0.52	-1.18			-0.05			0.3
0.53	-1.17			-0.06			0.28
0.53	-1.17			-0.07			0.26
0.53	-1.16			-0.08			0.26
0.53	-1.16			-0.1			0.26
0.54	-1.16			-0.12			0.27
0.54	-1.16			-0.14			0.28
0.54	-1.16			-0.14			0.28
0.55	-1.17			-0.14			0.27
0.55	-1.17			-0.14			0.27
0.55	-1.17			-0.14			0.27
0.55	-1.19			-0.16			0.26
0.56	-1.2			-0.18			0.25
0.56	-1.21			-0.19			0.24
0.56	-1.23			-0.18			0.24
0.57	-1.24			-0.17			0.23
0.57	-1.26			-0.16			0.23
0.57	-1.26			-0.16			0.23
0.57	-1.25			-0.19			0.24
0.58	-1.24			-0.21			0.24
0.58	-1.22			-0.24			0.25
0.58	-1.24			-0.24			0.24
0.59	-1.25			-0.24			0.24
0.59	-1.27			-0.24			0.24
0.59	-1.28			-0.24			0.23
0.59	-1.29			-0.23			0.24
0.6	-1.3			-0.22			0.24
0.6	-1.31			-0.22			0.24
0.6	-1.31			-0.23			0.22
0.61	-1.31			-0.24			0.2
0.61	-1.31			-0.25			0.17
0.61	-1.31			-0.26			0.16
0.61	-1.33			-0.27			0.18
0.62	-1.34			-0.28			0.19
0.62	-1.35			-0.29			0.21
0.62	-1.34			-0.29			0.21
0.62	-1.32			-0.28			0.21
0.63	-1.31			-0.28			0.2
0.63	-1.29			-0.27			0.19
0.63	-1.31			-0.28			0.19
0.64	-1.32			-0.29			0.18
0.64	-1.34			-0.3			0.17
0.64	-1.35			-0.31			0.17
0.64	-1.36			-0.31			0.17
0.65	-1.37			-0.31			0.18
0.65	-1.37			-0.31			0.18
0.65	-1.39			-0.31			0.17
0.66	-1.4			-0.31			0.16
0.66	-1.41			-0.31			0.15
0.66	-1.41			-0.31			0.15
0.66	-1.39			-0.31			0.15
0.67	-1.37			-0.31			0.16
0.67	-1.35			-0.3			0.16
0.67	-1.35			-0.32			0.17
0.68	-1.35			-0.33			0.17
0.68	-1.35			-0.35			0.18
0.68	-1.35			-0.35			0.19
0.68	-1.33			-0.32			0.19
0.69	-1.31			-0.3			0.19
0.69	-1.29			-0.27			0.19
0.69	-1.28			-0.27			0.21
0.7	-1.27			-0.28			0.23
0.7	-1.26			-0.29			0.25
0.7	-1.25			-0.29			0.26
0.7	-1.24			-0.28			0.26
0.71	-1.23			-0.27			0.26
0.71	-1.22			-0.26			0.26
0.71	-1.21			-0.25			0.25
0.71	-1.21			-0.25			0.25
0.72	-1.21			-0.24			0.24
0.72	-1.21			-0.24			0.23
0.72	-1.21			-0.25			0.22
0.73	-1.2			-0.25			0.21
0.73	-1.19			-0.26			0.2
0.73	-1.19			-0.27			0.2
0.73	-1.18			-0.27			0.22
0.74	-1.18			-0.27			0.23
0.74	-1.18			-0.28			0.25
0.74	-1.19			-0.29			0.23
0.75	-1.21			-0.31			0.22
0.75	-1.22			-0.33			0.21
0.75	-1.24			-0.35			0.19
0.75	-1.28			-0.36			0.18
0.76	-1.32			-0.38			0.17
0.76	-1.36			-0.39			0.16
0.76	-1.39			-0.41			0.16
0.77	-1.43			-0.43			0.16
0.77	-1.46			-0.45			0.16
0.77	-1.48			-0.46			0.16
0.77	-1.49			-0.46			0.15
0.78	-1.49			-0.47			0.14
0.78	-1.5			-0.47			0.14
0.78	-1.51			-0.49			0.13
0.79	-1.54			-0.5			0.12
0.79	-1.56			-0.52			0.12
0.79	-1.57			-0.53			0.12
0.79	-1.57			-0.54			0.15
0.8	-1.57			-0.55			0.17
0.8	-1.56			-0.56			0.19
0.8	-1.54			-0.56			0.22
0.8	-1.52			-0.55			0.26
0.81	-1.5			-0.55			0.29
0.81	-1.47			-0.55			0.33
0.81	-1.44			-0.55			0.38
0.82	-1.4			-0.55			0.43
0.82	-1.37			-0.54			0.48
0.82	-1.33			-0.54			0.52
0.82	-1.29			-0.54			0.57
0.83	-1.25			-0.53			0.61
0.83	-1.21			-0.53			0.66
0.83	-1.19			-0.55			0.71
0.84	-1.16			-0.57			0.75
0.84	-1.13			-0.6			0.8
0.84	-1.12			-0.6			0.83
0.84	-1.11			-0.58			0.85
0.85	-1.11			-0.56			0.87
0.85	-1.1			-0.55			0.89
0.85	-1.09			-0.55			0.9
0.86	-1.08			-0.56			0.9
0.86	-1.08			-0.56			0.91
0.86	-1.07			-0.57			0.92
0.86	-1.06			-0.58			0.92
0.87	-1.05			-0.59			0.93
0.87	-1.04			-0.6			0.93
0.87	-1.05			-0.6			0.93
0.88	-1.06			-0.6			0.93
0.88	-1.07			-0.59			0.92
0.88	-1.08			-0.59			0.92
0.88	-1.09			-0.61			0.92
0.89	-1.11			-0.62			0.91
0.89	-1.13			-0.63			0.91
0.89	-1.14			-0.64			0.92
0.89	-1.14			-0.64			0.94
0.9	-1.14			-0.65			0.96
0.9	-1.15			-0.65			0.98
0.9	-1.13			-0.65			1
0.91	-1.12			-0.64			1.03
0.91	-1.11			-0.64			1.05
0.91	-1.09			-0.64			1.08
0.91	-1.06			-0.64			1.11
0.92	-1.03			-0.64			1.15
0.92	-0.99			-0.64			1.18
0.92	-0.94			-0.64			1.19
0.93	-0.89			-0.64			1.2
0.93	-0.84			-0.64			1.21
0.93	-0.81			-0.64			1.2
0.93	-0.81			-0.65			1.18
0.94	-0.81			-0.66			1.15
0.94	-0.81			-0.67			1.13
0.94	-0.85			-0.67			1.06
0.95	-0.89			-0.67			0.99
0.95	-0.92			-0.66			0.92
0.95	-0.97			-0.66			0.86
0.95	-1.04			-0.67			0.82
0.96	-1.11			-0.68			0.77
0.96	-1.17			-0.68			0.73
0.96	-1.21			-0.69			0.7
0.97	-1.24			-0.71			0.68
0.97	-1.27			-0.72			0.66
0.97	-1.3			-0.72			0.64
0.97	-1.32			-0.72			0.61
0.98	-1.34			-0.71			0.58
0.98	-1.37			-0.71			0.55
0.98	-1.38			-0.72			0.55
0.99	-1.39			-0.74			0.55
0.99	-1.39			-0.76			0.56
0.99	-1.4			-0.78			0.56
0.99	-1.43			-0.79			0.56
1	-1.45			-0.8			0.56
1	-1.47			-0.8			0.57
1	-1.47			-0.81			0.58
1	-1.47			-0.8			0.6
1.01	-1.46			-0.8			0.62
1.01	-1.46			-0.8			0.64
1.01	-1.44			-0.8			0.66
1.02	-1.43			-0.79			0.68
1.02	-1.41			-0.79			0.7
1.02	-1.4			-0.79			0.74
1.02	-1.4			-0.79			0.79
1.03	-1.39			-0.8			0.84
1.03	-1.38			-0.8			0.89
1.03	-1.35			-0.81			0.94
1.04	-1.31			-0.81			0.99
1.04	-1.27			-0.82			1.04
1.04	-1.24			-0.82			1.07
1.04	-1.2			-0.82			1.09
1.05	-1.16			-0.82			1.11
1.05	-1.13			-0.82			1.13
1.05	-1.09			-0.82			1.13
1.06	-1.06			-0.81			1.13
1.06	-1.03			-0.81			1.13
1.06	-1			-0.81			1.13
1.06	-0.98			-0.81			1.11
1.07	-0.97			-0.81			1.09
1.07	-0.95			-0.81			1.07
1.07	-0.96			-0.82			1.05
1.08	-0.97			-0.82			1.03
1.08	-0.99			-0.82			1
1.08	-1			-0.82			1
1.08	-1			-0.82			1.04
1.09	-1			-0.81			1.09
1.09	-1.01			-0.8			1.14
1.09	-1.02			-0.81			1.27
1.09	-1.02			-0.81			1.43
1.1	-1.03			-0.82			1.59
1.1	-1.04			-0.83			1.82
1.1	-1.04			-0.83			2.4
1.11	-1.04			-0.84			2.98
1.11	-1.05			-0.84			3.56
1.11	-1.02			-0.85			4.77
1.11	-0.97			-0.85			6.4
1.12	-0.93			-0.86			8.03
1.12	-0.88			-0.86			9.77
1.12	-0.77			-0.84			13.29
1.13	-0.66			-0.81			16.81
1.13	-0.55			-0.78			20.33
1.13	-0.35			-0.77			25.12
1.13	-0.07			-0.78			31.18
1.14	0.21			-0.79			37.23
1.14	0.5			-0.8			43.29
1.14	0.99			-0.77			50.74
1.15	1.49			-0.74			58.27
1.15	1.99			-0.7			65.8
1.15	2.66			-0.66			73.1
1.15	3.58			-0.62			80.05
1.16	4.49			-0.57			87.01
1.16	5.41			-0.53			93.96
1.16	6.79			-0.46			98.6
1.17	8.26			-0.39			102.8
1.17	9.73			-0.32			107
1.17	11.39			-0.24			110.15
1.17	13.54			-0.12			110.71
1.18	15.69			0			111.27
1.18	17.84			0.13			111.83
1.18	20.47			0.27			109.82
1.18	23.26			0.43			106.89
1.19	26.05			0.59			103.96
1.19	28.9			0.76			100.63
1.19	32.02			0.97			95.52
1.2	35.13			1.18			90.41
1.2	38.24			1.4			85.29
1.2	41.22			1.62			79.72
1.2	44.11			1.86			73.88
1.21	47			2.09			68.04
1.21	49.83			2.33			62.24
1.21	51.82			2.6			56.95
1.22	53.81			2.87			51.65
1.22	55.8			3.14			46.35
1.22	56.96			3.39			41.67
1.22	57.36			3.63			37.54
1.23	57.76			3.87			33.42
1.23	58.16			4.11			29.3
1.23	56.89			4.37			26.33
1.24	55.56			4.63			23.4
1.24	54.24			4.89			20.47
1.24	52.42			5.16			17.98
1.24	49.9			5.43			16.08
1.25	47.38			5.71			14.19
1.25	44.85			5.98			12.29
1.25	41.97			6.28			11.03
1.26	39.02			6.58			9.86
1.26	36.08			6.88			8.7
1.26	33.16			7.18			7.69
1.26	30.32			7.5			7.02
1.27	27.47			7.82			6.35
1.27	24.63			8.14			5.68
1.27	22.17			8.48			5.25
1.27	19.83			8.82			4.88
1.28	17.49			9.16			4.52
1.28	15.28			9.51			4.19
1.28	13.57			9.91			3.97
1.29	11.86			10.31			3.76
1.29	10.14			10.71			3.54
1.29	8.77			11.07			3.37
1.29	7.57			11.39			3.22
1.3	6.37			11.72			3.07
1.3	5.22			12.04			2.93
1.3	4.46			12.35			2.85
1.31	3.7			12.66			2.76
1.31	2.94			12.97			2.67
1.31	2.35			13.24			2.59
1.31	1.89			13.48			2.52
1.32	1.44			13.72			2.45
1.32	0.98			13.96			2.37
1.32	0.69			14.11			2.31
1.33	0.4			14.26			2.25
1.33	0.1			14.41			2.18
1.33	-0.14			14.53			2.13
1.33	-0.31			14.62			2.09
1.34	-0.48			14.7			2.05
1.34	-0.65			14.78			2.01
1.34	-0.78			14.8			1.97
1.35	-0.9			14.8			1.92
1.35	-1.02			14.81			1.87
1.35	-1.12			14.79			1.83
1.35	-1.19			14.72			1.81
1.36	-1.25			14.65			1.79
1.36	-1.31			14.58			1.77
1.36	-1.37			14.48			1.74
1.37	-1.43			14.37			1.71
1.37	-1.48			14.26			1.69
1.37	-1.53			14.15			1.67
1.37	-1.57			14			1.67
1.38	-1.6			13.86			1.67
1.38	-1.64			13.72			1.67
1.38	-1.66			13.56			1.66
1.38	-1.68			13.39			1.65
1.39	-1.7			13.22			1.64
1.39	-1.71			13.05			1.63
1.39	-1.73			12.87			1.64
1.4	-1.75			12.69			1.64
1.4	-1.77			12.5			1.65
1.4	-1.78			12.32			1.65
1.4	-1.79			12.14			1.65
1.41	-1.81			11.96			1.65
1.41	-1.82			11.78			1.64
1.41	-1.83			11.61			1.67
1.42	-1.83			11.44			1.71
1.42	-1.84			11.27			1.74
1.42	-1.84			11.1			1.76
1.42	-1.85			10.94			1.78
1.43	-1.86			10.79			1.79
1.43	-1.87			10.63			1.81
1.43	-1.87			10.46			1.81
1.44	-1.88			10.28			1.82
1.44	-1.88			10.11			1.82
1.44	-1.89			9.94			1.83
1.44	-1.89			9.77			1.84
1.45	-1.9			9.6			1.85
1.45	-1.9			9.43			1.86
1.45	-1.92			9.28			1.89
1.46	-1.93			9.14			1.93
1.46	-1.95			9			1.97
1.46	-1.96			8.85			1.99
1.46	-1.96			8.7			2
1.47	-1.96			8.55			2
1.47	-1.95			8.4			2.01
1.47	-1.96			8.26			2.02
1.47	-1.96			8.13			2.04
1.48	-1.97			8.01			2.06
1.48	-1.97			7.88			2.08
1.48	-1.97			7.74			2.1
1.49	-1.96			7.61			2.12
1.49	-1.95			7.48			2.14
1.49	-1.96			7.36			2.15
1.49	-1.97			7.26			2.16
1.5	-1.99			7.16			2.17
1.5	-2.01			7.06			2.18
1.5	-2.01			6.96			2.18
1.51	-2.02			6.86			2.19
1.51	-2.02			6.76			2.19
1.51	-2.02			6.67			2.19
1.51	-2.02			6.58			2.18
1.52	-2.01			6.5			2.17
1.52	-2.01			6.41			2.16
1.52	-2.01			6.35			2.12
1.53	-2.01			6.29			2.09
1.53	-2.02			6.23			2.05
1.53	-2.02			6.16			2.02
1.53	-2.03			6.08			2
1.54	-2.04			6			1.99
1.54	-2.04			5.92			1.97
1.54	-2.04			5.85			1.92
1.55	-2.03			5.78			1.87
1.55	-2.02			5.71			1.81
1.55	-2.02			5.63			1.76
1.55	-2.03			5.53			1.69
1.56	-2.03			5.42			1.63
1.56	-2.04			5.32			1.57
1.56	-2.04			5.17			1.5
1.56	-2.05			5.01			1.44
1.57	-2.06			4.84			1.37
1.57	-2.06			4.67			1.31
1.57	-2.05			4.45			1.25
1.58	-2.04			4.23			1.19
1.58	-2.03			4.02			1.12
1.58	-2.03			3.78			1.07
1.58	-2.04			3.52			1.02
1.59	-2.05			3.27			0.96
1.59	-2.06			3.01			0.91
1.59	-2.05			2.77			0.87
1.6	-2.03			2.54			0.83
1.6	-2.02			2.3			0.78
1.6	-2.01			2.06			0.74
1.6	-2.01			1.83			0.7
1.61	-2.02			1.6			0.66
1.61	-2.02			1.38			0.63
1.61	-2.02			1.18			0.59
1.62	-2.01			0.99			0.56
1.62	-2.01			0.8			0.53
1.62	-2.01			0.63			0.51
1.62	-2.01			0.49			0.49
1.63	-2.01			0.35			0.48
1.63	-2.02			0.22			0.46
1.63	-2.01			0.11			0.44
1.64	-2.01			0			0.42
1.64	-2.01			-0.1			0.4
1.64	-2.01			-0.19			0.39
1.64	-2.01			-0.25			0.38
1.65	-2			-0.31			0.38
1.65	-2			-0.37			0.37
1.65	-1.99			-0.42			0.36
1.65	-1.98			-0.46			0.35
1.66	-1.97			-0.5			0.34
1.66	-1.96			-0.53			0.33
1.66	-1.96			-0.57			0.33
1.67	-1.95			-0.6			0.34
1.67	-1.95			-0.63			0.34
1.67	-1.94			-0.65			0.34
1.67	-1.94			-0.66			0.34
1.68	-1.93			-0.68			0.34
1.68	-1.93			-0.7			0.34
1.68	-1.92			-0.71			0.33
1.69	-1.92			-0.72			0.33
1.69	-1.91			-0.73			0.33
1.69	-1.9			-0.73			0.32
1.69	-1.88			-0.73			0.3
1.7	-1.86			-0.74			0.29
1.7	-1.83			-0.74			0.27
1.7	-1.84			-0.73			0.28
1.71	-1.85			-0.73			0.29
1.71	-1.87			-0.73			0.3
1.71	-1.87			-0.73			0.3
1.71	-1.85			-0.73			0.3
1.72	-1.84			-0.73			0.3
1.72	-1.82			-0.74			0.3
1.72	-1.81			-0.74			0.31
1.73	-1.79			-0.74			0.33
1.73	-1.77			-0.75			0.35
1.73	-1.76			-0.75			0.36
1.73	-1.76			-0.75			0.35
1.74	-1.76			-0.75			0.34
1.74	-1.76			-0.76			0.33
1.74	-1.75			-0.76			0.33
1.74	-1.73			-0.76			0.33
1.75	-1.72			-0.77			0.33
1.75	-1.7			-0.77			0.32
1.75	-1.7			-0.77			0.31
1.76	-1.7			-0.77			0.3
1.76	-1.7			-0.77			0.29
1.76	-1.7			-0.77			0.3
1.76	-1.69			-0.76			0.31
1.77	-1.68			-0.76			0.32
1.77	-1.67			-0.75			0.33
1.77	-1.65			-0.73			0.33
1.78	-1.64			-0.71			0.33
1.78	-1.62			-0.7			0.32
1.78	-1.61			-0.69			0.32
1.78	-1.61			-0.7			0.32
1.79	-1.61			-0.71			0.32
1.79	-1.6			-0.72			0.33
1.79	-1.57			-0.71			0.33
1.8	-1.55			-0.7			0.34
1.8	-1.52			-0.69			0.34
1.8	-1.5			-0.68			0.34
1.8	-1.49			-0.67			0.34
1.81	-1.48			-0.67			0.34
1.81	-1.47			-0.67			0.34
1.81	-1.45			-0.66			0.35
1.82	-1.42			-0.65			0.36
1.82	-1.4			-0.64			0.37
1.82	-1.38			-0.63			0.38
1.82	-1.35			-0.63			0.4
1.83	-1.33			-0.63			0.41
1.83	-1.3			-0.64			0.43
1.83	-1.26			-0.63			0.44
1.84	-1.21			-0.61			0.45
1.84	-1.16			-0.6			0.46
1.84	-1.12			-0.59			0.47
1.84	-1.08			-0.59			0.48
1.85	-1.04			-0.58			0.48
1.85	-1.01			-0.57			0.48
1.85	-0.98			-0.57			0.49
1.85	-0.95			-0.56			0.5
1.86	-0.93			-0.55			0.51
1.86	-0.91			-0.55			0.52
1.86	-0.9			-0.55			0.52
1.87	-0.9			-0.56			0.52
1.87	-0.89			-0.57			0.52
1.87	-0.89			-0.58			0.51
1.87	-0.9			-0.59			0.5
1.88	-0.9			-0.59			0.48
1.88	-0.91			-0.6			0.47
1.88	-0.95			-0.61			0.46
1.89	-0.98			-0.62			0.46
1.89	-1.02			-0.63			0.45
1.89	-1.06			-0.65			0.45
1.89	-1.1			-0.67			0.45
1.9	-1.14			-0.7			0.46
1.9	-1.18			-0.73			0.46
1.9	-1.21			-0.74			0.44
1.91	-1.25			-0.76			0.42
1.91	-1.28			-0.77			0.41
1.91	-1.31			-0.79			0.39
1.91	-1.35			-0.8			0.38
1.92	-1.38			-0.8			0.37
1.92	-1.41			-0.81			0.35
1.92	-1.45			-0.82			0.34
1.93	-1.49			-0.83			0.33
1.93	-1.53			-0.84			0.32
1.93	-1.57			-0.85			0.32
1.93	-1.58			-0.86			0.31
1.94	-1.59			-0.87			0.31
1.94	-1.6			-0.87			0.31
1.94	-1.62			-0.89			0.32
1.94	-1.65			-0.9			0.33
1.95	-1.68			-0.91			0.35
1.95	-1.71			-0.92			0.36
1.95	-1.71			-0.91			0.34
1.96	-1.71			-0.9			0.33
1.96	-1.71			-0.9			0.32
1.96	-1.72			-0.89			0.31
1.96	-1.74			-0.9			0.3
1.97	-1.75			-0.9			0.29
1.97	-1.77			-0.9			0.28
1.97	-1.77			-0.91			0.29
1.98	-1.77			-0.92			0.29
1.98	-1.77			-0.93			0.29
1.98	-1.78			-0.94			0.29
1.98	-1.79			-0.94			0.28
1.99	-1.81			-0.94			0.28
1.99	-1.83			-0.95			0.27
1.99	-1.83			-0.96			0.26
2	-1.84			-0.96			0.26
2	-1.85			-0.97			0.25
2	-1.85			-0.97			0.24
2	-1.86			-0.98			0.24
2.01	-1.87			-0.98			0.25
2.01	-1.87			-0.98			0.25
2.01	-1.87			-0.98			0.25
2.02	-1.86			-0.98			0.24
2.02	-1.86			-0.99			0.23
2.02	-1.86			-0.99			0.23
2.02	-1.87			-0.98			0.24
2.03	-1.88			-0.97			0.25
2.03	-1.89			-0.96			0.26
2.03	-1.89			-0.96			0.26
2.03	-1.89			-0.95			0.26
2.04	-1.88			-0.94			0.25
2.04	-1.88			-0.94			0.25
2.04	-1.89			-0.95			0.25
2.05	-1.9			-0.97			0.24
2.05	-1.91			-0.98			0.24
2.05	-1.91			-0.99			0.23
2.05	-1.91			-0.99			0.23
2.06	-1.9			-0.99			0.22
2.06	-1.9			-0.99			0.22
2.06	-1.91			-0.99			0.23
2.07	-1.92			-0.99			0.25
2.07	-1.93			-0.99			0.26
2.07	-1.94			-0.99			0.26
2.07	-1.94			-1			0.25
2.08	-1.94			-1			0.23
2.08	-1.93			-1			0.22
2.08	-1.94			-1			0.22
2.09	-1.95			-1			0.22
2.09	-1.95			-1			0.23
2.09	-1.95			-0.99			0.23
2.09	-1.96			-0.98			0.22
2.1	-1.96			-0.97			0.22
2.1	-1.96			-0.96			0.22
2.1	-1.96			-0.96			0.24
2.11	-1.96			-0.97			0.26
2.11	-1.96			-0.97			0.28
2.11	-1.97			-0.98			0.3
2.11	-1.98			-0.98			0.29
2.12	-2			-0.98			0.29
2.12	-2.01			-0.98			0.28
2.12	-2			-0.98			0.29
2.12	-1.97			-0.98			0.29
2.13	-1.95			-0.98			0.3
2.13	-1.93			-0.98			0.31
2.13	-1.95			-0.97			0.33
2.14	-1.96			-0.96			0.35
2.14	-1.97			-0.94			0.37
2.14	-1.97			-0.94			0.38
2.14	-1.97			-0.94			0.38
2.15	-1.97			-0.94			0.39
2.15	-1.97			-0.94			0.4
2.15	-1.96			-0.93			0.41
2.16	-1.96			-0.91			0.42
2.16	-1.96			-0.9			0.44
2.16	-1.96			-0.89			0.45
2.16	-1.95			-0.89			0.45
2.17	-1.95			-0.88			0.45
2.17	-1.95			-0.87			0.45
2.17	-1.95			-0.89			0.45
2.18	-1.95			-0.9			0.45
2.18	-1.94			-0.91			0.45
2.18	-1.95			-0.92			0.44
2.18	-1.96			-0.92			0.41
2.19	-1.98			-0.92			0.39
2.19	-1.99			-0.92			0.37
2.19	-2			-0.94			0.36
2.2	-2			-0.95			0.35
2.2	-2			-0.96			0.34
2.2	-2			-0.97			0.33
2.2	-2.01			-0.98			0.32
2.21	-2.01			-0.99			0.3
2.21	-2.02			-1			0.29
2.21	-2.02			-1.02			0.27
2.21	-2.02			-1.03			0.25
2.22	-2.02			-1.04			0.23
2.22	-2.02			-1.04			0.22
2.22	-2.03			-1.03			0.22
2.23	-2.04			-1.02			0.21
2.23	-2.06			-1.02			0.21
2.23	-2.06			-1.02			0.22
2.23	-2.05			-1.02			0.22
2.24	-2.05			-1.03			0.22
2.24	-2.05			-1.04			0.22
2.24	-2.05			-1.04			0.22
2.25	-2.06			-1.04			0.21
2.25	-2.06			-1.05			0.2
2.25	-2.06			-1.05			0.19
2.25	-2.06			-1.05			0.19
2.26	-2.07			-1.05			0.18
2.26	-2.07			-1.05			0.18
2.26	-2.05			-1.05			0.18
2.27	-2.04			-1.05			0.18
2.27	-2.02			-1.05			0.18
2.27	-2.02			-1.05			0.18
2.27	-2.04			-1.06			0.19
2.28	-2.05			-1.06			0.19
2.28	-2.07			-1.07			0.2
2.28	-2.07			-1.08			0.2
2.29	-2.08			-1.09			0.19
2.29	-2.08			-1.1			0.19
2.29	-2.08			-1.1			0.18
2.29	-2.07			-1.1			0.17
2.3	-2.07			-1.09			0.16
2.3	-2.06			-1.09			0.14
2.3	-2.07			-1.08			0.15
2.31	-2.08			-1.07			0.16
2.31	-2.09			-1.06			0.17
2.31	-2.1			-1.06			0.18
2.31	-2.1			-1.08			0.17
2.32	-2.1			-1.09			0.16
2.32	-2.1			-1.11			0.15
2.32	-2.11			-1.1			0.15
2.32	-2.12			-1.07			0.16
2.33	-2.12			-1.05			0.17
2.33	-2.13			-1.04			0.17
2.33	-2.14			-1.05			0.17
2.34	-2.15			-1.06			0.17
2.34	-2.15			-1.07			0.17
2.34	-2.15			-1.06			0.17
2.34	-2.14			-1.06			0.16
2.35	-2.14			-1.05			0.16
2.35	-2.13			-1.04			0.16
2.35	-2.13			-1.06			0.15
2.36	-2.14			-1.07			0.15
2.36	-2.14			-1.09			0.15
2.36	-2.15			-1.1			0.15
2.36	-2.15			-1.09			0.17
2.37	-2.15			-1.09			0.18
2.37	-2.15			-1.09			0.2
2.37	-2.15			-1.08			0.18
2.38	-2.14			-1.07			0.16
2.38	-2.14			-1.05			0.13
2.38	-2.14			-1.05			0.12
2.38	-2.14			-1.06			0.12
2.39	-2.13			-1.08			0.13
2.39	-2.13			-1.09			0.13
2.39	-2.14			-1.1			0.13
2.4	-2.15			-1.11			0.13
2.4	-2.16			-1.12			0.13
2.4	-2.16			-1.13			0.14
2.4	-2.16			-1.13			0.14
2.41	-2.16			-1.13			0.14
2.41	-2.16			-1.14			0.15
2.41	-2.16			-1.12			0.15
2.41	-2.16			-1.11			0.14
2.42	-2.16			-1.09			0.14
2.42	-2.16			-1.07			0.15
2.42	-2.16			-1.08			0.2
2.43	-2.16			-1.09			0.25
2.43	-2.15			-1.1			0.31
2.43	-2.16			-1.11			0.33
2.43	-2.16			-1.12			0.34
2.44	-2.16			-1.13			0.34
2.44	-2.17			-1.14			0.35
2.44	-2.17			-1.13			0.33
2.45	-2.17			-1.13			0.32
2.45	-2.17			-1.12			0.3
2.45	-2.17			-1.12			0.29
2.45	-2.17			-1.12			0.29
2.46	-2.17			-1.12			0.29
2.46	-2.17			-1.12			0.29

## Sheet: Fig.S1b
Supplementary Figure 1b

[truncated: 6 more sheets: Fig.S7a, Fig.S7b, Fig.S8a, Fig.S8b, Fig.S8c, Fig.S8d]
